# Supplementary material for: Twelve New Genomic Loci Associated With Bone Mineral Density
Source: Front Endocrinol (Lausanne). 2020 Apr 22;11:243. doi: 10.3389/fendo.2020.00243 (PMC7188784; doi:10.3389/fendo.2020.00243)
Supplement: Supplementary file 1 [file Table_1.XLSX]

## Sheet: S1
	Supplementary table 1, Basic characteristics of the two included studies.
	Study	Genotyping platform	SNP call rate	MAF exclusion	HWE cutoff	Imputation software	N	Nqc	λGC	Covariates
	UKB	UK BiLEVE Axiom™ Array (n~50,000), UKB Axiom (n~450,000)	≤95% Excluded	≤ 0.05%	P value < 1E-6	IMPUTE2	-	426824	2.26	-
	GEFOS								1.08
	1982 Pelotas	HumanOmni2.5-8v1	≤97% Excluded	≤ 0.1 % MAF	P value < 1E-7	IMPUTE2 v2.3.1	3736	3438		age, weight, height, PC and study specific
	ALSPAC	Illumina HumanHap 550K	≤97% Excluded	≤ 1 % MAF	P value < 1E-6	MACH/Minimac	8165	5434
	BMDCS	Illumina Infinium™ II OMNI Express plus Exome BeadChip	≤95% Excluded	≤ 0.5% MAF	No exclusion under this criteria	SHAPEIT2 /IMPUTE2	1885	1885
	BPROOF	Omniexpress	≤97.5% Excluded	≤ 1 % MAF	P value < 1E-6	MACH/Minimac	2789	968
	CHS_EA	Illumina 370CNV	≤95% Excluded	≤ 1 % MAF	P value < 1E-5	MACH/Minimac	915	273
	CHS_AA	Illumina 370CNV	≤95% Excluded	≤ 1 % MAF	P value < 1E-5	IMPUTE2 v2.2.2	273	915
	COPSAC2000	Omniexpress	≤95% Excluded	≤ 1 % MAF	P value < 1E-5	SHAPEIT2 /IMPUTE2	271	271
	COPSAC2010	Omniexpress	≤95% Excluded	≤ 1 % MAF	P value < 1E-6	SHAPEIT2 /IMPUTE2	446	446
	deCode	Illumina Hapmap and Omni chips	<97% Excluded	≤ 1 % MAF	P value < 1E-6	In-house software	90298	24397
	EPIC	Affymetrix BioBank Axiom	<97% Excluded	≤ 1 % MAF	P value < 1E-8	SHAPEIT2 /IMPUTE2	20663	3101
	ERF	Illumina 310, 370, 610K	≤95% Excluded	≤ 0.5 % MAF	P value < 1E-6	MACH/Minimac	2786	2786
	Fenland GWAS	Affimetrix SNP 5.0	≤95% Excluded	≤ 1 % MAF	P value < 1E-6	IMPUTE2	1357	1447
	Fenland-Omics	Affymetrix Axiom UKBiobank	≤95% Excluded	No exclusion	P value < 1E-6	IMPUTE2	8994	9369
	FHS	Affymetrix Nsp, Sty and 50K gene centric	≤95% Excluded	≤ 0.5 % MAF	P value < 1E-6	MACH/Minimac	8481	5627
	Generation R	Illumina Hapmap 610K	≤97.5% Excluded	≤ 1 % MAF	P value < 1E-6	MACH/Minimac	5732	6490
	GOOD	Ilumina HapMap 550	≤97.5% Excluded	≤ 1 % MAF	P value < 1E-6	MACH/Minimac	938	938
	HABC	Illumina 1M	≤95% Excluded	≤ 1 % MAF	P value < 1E-6	MACH/Minimac	2658	2658
	MrOS-USA	Illumina HumanOmni1_Quad_v1-0 B	≤97% Excluded	≤ 1 % MAF	P value < 1E-4	IMPUTE2	5130	5955
	NEO STUDY	Illumina HumanCoreExome24v1	≤98% Excluded	≤ 1 % MAF	P value < 1E-6	IMPUTE2	5744	802
	OPRA	Omni Express Exome chip	<95% Excluded	No exclusion	P value < 0.001	IMPUTE version 2.1.2	993	931
	ORCADES	Illumina Hap300, Omni1, OmniX	≤98% Excluded	≤ 1 % MAF	P value < 1E-6	SHAPEIT, IMPUTE2.	2215	1302
	PANIC	Illumina Custom Infinium chemistry, Array - Cardio-Metabo_Chip_11395247_A, Illumina HumanCoreExome-12v1-0_B	≤95% excluded	≤ 1 % MAF	P value < 1E-6	SHAPEIT, IMPUTE2.	469	469
	RAINE STUDY	Illumina Human660W Quad Array	≤97% Excluded	≤ 1 % MAF	P value < 5.7E-7	MACH/Minimac	1494	1183
	RS1	Illumina HumanHap 550K	≤97.5% Excluded	≤ 1 % MAF	P value < 1E-6	MACH/Minimac	6291	2436
	RS2	Illumina HumanHap 550K	≤97.5% Excluded	≤ 1 % MAF	P value < 1E-6	MACH/Minimac	2157	758
	RS3	Ilumina HapMap 550 & 610	≤97.5% Excluded	≤ 1 % MAF	P value < 1E-6	MACH/Minimac	3048	2483
	SOF	Illumina HumanOmni1_Quad_v1-0 B	<97% Excluded	≤ 1 % MAF	P value < 1E-4	IMPUTE2	3625	609
	TwinsUK	Illumina HumanHap300, HumanHap610Q and 1M‐Duo	<98% Excluded	≤ 1 % MAF	P value < 1E-6	IMPUTE2	5654	7711
	UKBIOBANK	Affymetrix UK Biobank Axiom array / UK BiLEVE Axiom array	<99.9% Excluded	≤0.1 % MAF	P value < 1E-12	SHAPEIT3 & IMPUTE3	1553	1553

## Sheet: S2
Supplemental table 2, Genomic distance and LD value between lead SNPs at different loci
			Neighbor
	Lead		Left						Right
chr	rs	pos	rs	pos	p	dis (MB)	r2		rs	pos	p	dis(MB)	r2
1	rs10493130	48341005	rs2810587	41973095	1.1e-09	6.36791	0.00337		rs1777277	56992874	7.5e-09	8.65187	0.000912
5	rs4703589	72097351	rs1531311	71411306	2.1e-08	0.686045	7.83e-06		rs9293561	72604087	5e-15	0.506736	0.00132
5	rs9324887	142047831	rs61031632	135443924	1.5e-13	6.60391	0.000325		rs853166	142550089	2e-11	0.502258	4.82e-05
6	rs6905837	32626205	rs114387109	31852617	4.2e-08	0.773588	0.000629		rs79270125	33940467	4.5e-08	1.31426	0.000868
6	rs10806234	82685299	rs3005500	74584894	9.7e-11	8.10041	0.000916		rs7767394	83577667	3.6e-09	0.892368	0.000111
7	rs1019203	84784053	rs17301441	83778892	4.5e-09	1.00516	1.61e-06		rs7797925	92072460	5e-08	7.28841	0.000418
8	rs11995866	121058098	rs2450083	120063542	3.62e-26	0.994556	0.001		rs2385269	124572591	1.4e-09	3.51449	0.000266
12	rs1639122	6711147	rs142394917	4401472	7.7e-10	2.30967	0.000374		rs7316466	12268526	1.1e-09	5.55738	3.19e-06
12	rs58489179	25525053	rs11047275	24277814	3.3e-08	1.24724	0.002		rs10842641	26117993	3.8e-09	0.59294	0.004
12	rs75499226	120515773	rs7977246	116751727	2.2e-08	3.76405	0.003		rs883563	123460823	5.5e-10	2.94505	8.46e-05
19	rs7255083	44337803	rs1800468	41860587	1.8e-09	2.47722	0.002		rs17356664	45740771	6.8e-11	1.40297	0.000206
22	rs13056137	23407261	rs5754467	21985094	1.2e-08	1.42217	9.07e-06		rs11704207	28208794	3.5e-10	4.80153	0.000163

## Sheet: S3
Supplemental table 3, FINEMAP fine-mapping results.
Study	rsid	chromosome	position	allele1	allele2	maf	beta	se	z	prob	log10bf
UKB	rs77288448	12	120935530	C	T	0.138532	-0.0151286	0.00352256	-4.29478	0.135363	2.35586
UKB	rs75499226	12	120515773	C	A	0.085137	0.0247168	0.00436033	5.66856	0.0535024	1.91344
UKB	rs11833221	12	120536089	G	T	0.084864	0.0245377	0.00436668	5.6193	0.0412572	1.79499
UKB	rs149324711	12	120521503	G	A	0.085119	0.0244908	0.00436074	5.61621	0.0396104	1.77655
UKB	rs17841967	12	120527599	T	C	0.085443	0.0244073	0.00435324	5.6067	0.0375304	1.75219
UKB	rs28726166	12	120520731	C	T	0.085117	0.0244413	0.00436078	5.60479	0.037154	1.74764
UKB	rs12313413	12	120531288	A	G	0.085407	0.0242992	0.00435407	5.58079	0.032282	1.6844
UKB	rs16949946	12	120537273	T	G	0.085478	0.02428	0.00435243	5.57848	0.0320964	1.68181
UKB	rs7980999	12	120417498	A	G	0.089526	0.0237757	0.00426233	5.5781	0.0310489	1.66694
UKB	rs59168361	12	120529666	G	A	0.085111	0.0242845	0.00436093	5.56866	0.0304314	1.65793
UKB	rs11064996	12	120457783	G	A	0.089783	0.0236911	0.00425682	5.56545	0.0286836	1.63146
UKB	rs74240044	12	120416457	G	A	0.089519	0.0237181	0.00426248	5.56438	0.0286056	1.63025
UKB	rs77211221	12	120436658	A	G	0.089767	0.0236835	0.00425717	5.5632	0.0283749	1.62663
UKB	rs79319065	12	120457035	A	G	0.089837	0.0236683	0.00425567	5.56158	0.0280788	1.62194
UKB	rs12318774	12	120434029	C	T	0.089532	0.0236947	0.0042622	5.55927	0.0278525	1.61832
UKB	rs7958402	12	120436699	A	C	0.089771	0.0236685	0.00425708	5.5598	0.027816	1.61774
UKB	rs10849731	12	120433424	A	G	0.089532	0.0236797	0.0042622	5.55576	0.0273025	1.60942
UKB	rs12322236	12	120435367	C	T	0.089765	0.0236549	0.00425721	5.55643	0.0272991	1.60936
UKB	rs12310269	12	120448822	G	A	0.089777	0.0236509	0.00425695	5.55583	0.0271479	1.60688
UKB	rs4767869	12	120439064	T	G	0.089767	0.0236292	0.00425717	5.55046	0.0262802	1.59238
UKB	rs11064988	12	120435070	C	T	0.089673	0.0236202	0.00425918	5.54573	0.0257371	1.58307
UKB	rs10128766	12	120441443	C	A	0.089768	0.0235816	0.00425759	5.53871	0.02463	1.56349
UKB	rs3742043	12	120437955	A	G	0.089767	0.0235737	0.00425717	5.53743	0.0244421	1.56008
UKB	rs7300023	12	120542487	G	T	0.093785	0.0230779	0.00417421	5.52869	0.0232881	1.53856
UKB	rs11064987	12	120434845	C	A	0.089535	0.0235474	0.00426213	5.52479	0.0229052	1.53119
UKB	rs12307473	12	120422357	C	A	0.08992	0.0234694	0.0042539	5.51715	0.0218167	1.50956
UKB	rs58272825	12	120490717	C	T	0.089462	0.0234305	0.0042637	5.49534	0.0192915	1.45502
UKB	rs79765895	12	120504253	G	T	0.089398	0.0234323	0.00426509	5.49398	0.0191959	1.45282
UKB	rs76353928	12	120497894	T	G	0.089673	0.0233835	0.00425919	5.49012	0.0187386	1.44214
UKB	rs16949901	12	120485710	G	A	0.089303	0.0234018	0.00426712	5.48422	0.0181509	1.42804
UKB	rs7397339	12	120478396	A	G	0.089297	0.0233743	0.00426725	5.4776	0.0175261	1.41255
UKB	rs2286040	12	120502726	A	G	0.089734	0.0233228	0.00425789	5.47756	0.0174765	1.4113
UKB	rs10849736	12	120480014	A	G	0.089302	0.0233679	0.00426714	5.47624	0.0173632	1.40843
UKB	rs10400560	12	120491846	G	A	0.089308	0.0233648	0.00426703	5.47567	0.0173366	1.40775
UKB	rs4767872	12	120478008	G	A	0.089293	0.0233622	0.00426734	5.47466	0.0172419	1.40533
UKB	rs4767871	12	120468697	A	G	0.089276	0.0233617	0.0042677	5.47406	0.0171513	1.403
UKB	rs10400498	12	120494064	A	G	0.089312	0.0233557	0.00426694	5.47363	0.0171111	1.40196
UKB	rs11065003	12	120479682	C	A	0.089295	0.0233554	0.0042673	5.47313	0.0170962	1.40158
UKB	rs58489179	12	25525053	G	A	0.085397	0.0237951	0.00435735	5.4609	0.148106	2.57501
UKB	rs11609758	12	25523421	A	G	0.085448	0.023786	0.00435617	5.4603	0.147665	2.57349
UKB	rs11610323	12	25524337	A	G	0.085432	0.0237801	0.00435654	5.45847	0.146149	2.56824
UKB	rs112278036	12	25523767	G	T	0.085427	0.0237758	0.00435666	5.45736	0.145261	2.56514
UKB	rs11615273	12	25522065	T	C	0.085479	0.0234652	0.00435546	5.38753	0.0994903	2.37812
UKB	rs113414987	12	25517271	G	A	0.086676	0.0232969	0.00432811	5.38269	0.0969543	2.36568
UKB	rs11608715	12	25521839	A	G	0.085525	0.0233841	0.00435439	5.37022	0.0906495	2.33346
UKB	rs17418506	12	25520438	A	C	0.085815	0.0230936	0.00434772	5.31165	0.06631	2.1862
UKB	rs76233209	12	25525884	T	C	0.086407	0.0229241	0.00433421	5.28911	0.0589377	2.1316
UKB	rs1639122	12	6711147	C	A	0.438908	-0.013422	0.00245249	-5.47281	0.125968	2.31496
UKB	rs7965883	12	6695787	A	G	0.180426	-0.0169919	0.00316462	-5.36934	0.072595	2.04986
UKB	rs10849492	12	6720795	A	G	0.185382	-0.0167629	0.00313185	-5.35239	0.0655458	2.00221
UKB	rs10774438	12	6699865	C	T	0.179291	-0.0169155	0.00317243	-5.33204	0.0593915	1.95654
UKB	rs11064268	12	6695278	T	C	0.179301	-0.0168882	0.00317236	-5.32356	0.0567575	1.93562
UKB	rs7305251	12	6706481	G	A	0.179283	-0.0168813	0.00317248	-5.32116	0.0560346	1.92972
UKB	rs7974020	12	6697842	A	G	0.179377	-0.016875	0.00317183	-5.32028	0.0557721	1.92756
UKB	rs7308584	12	6706744	G	A	0.18489	-0.0166096	0.00313473	-5.29858	0.0492105	1.8702
UKB	rs9888313	12	6683011	A	G	0.179254	-0.0167906	0.00317268	-5.29224	0.0480072	1.8589
UKB	rs1734114	12	6713450	A	G	0.178417	-0.0167503	0.0031785	-5.26987	0.0426353	1.80492
UKB	rs1734116	12	6715593	A	G	0.178592	-0.0167425	0.00317728	-5.26943	0.0425397	1.8039
UKB	rs1734117	12	6721707	T	C	0.185132	-0.0164942	0.00313315	-5.26441	0.0410196	1.78741
UKB	rs56848735	12	6663388	C	T	0.173462	-0.0168589	0.0032139	-5.24564	0.0375571	1.74754
UKB	rs4764474	12	6725665	C	T	0.185899	0.0164151	0.00312818	5.24748	0.0375133	1.74701
UKB	rs1057510	12	6683287	G	A	0.179307	-0.0166211	0.00317265	-5.23887	0.0361982	1.73092
UKB	rs1639123	12	6714668	T	C	0.185373	-0.0163922	0.00313158	-5.23448	0.0350627	1.71657
UKB	rs10774439	12	6731818	G	A	0.185477	0.016221	0.00313094	5.18089	0.0264485	1.59027
UKB	rs28866502	12	6681209	C	T	0.178684	-0.0164394	0.00317664	-5.17508	0.0259062	1.58103
UKB	rs7134035	12	6733889	C	T	0.18479	0.0160941	0.00313542	5.13301	0.0204062	1.47494
UKB	rs10493130	1	48341005	G	A	0.320187	-0.0144259	0.00260833	-5.53071	0.13986	2.43989
UKB	rs4927322	1	48525638	C	A	0.334562	-0.0129979	0.00257918	-5.03955	0.070011	2.10546
UKB	rs6679531	1	48524180	T	C	0.335029	-0.0129853	0.00257856	-5.03587	0.0691444	2.09964
UKB	rs2353551	1	48523829	A	G	0.335395	-0.0129358	0.0025776	-5.01855	0.0637209	2.06165
UKB	rs728864	1	48530258	G	A	0.334881	-0.0129275	0.00257857	-5.01342	0.0629869	2.05627
UKB	rs17103892	1	48355236	C	T	0.383947	-0.0133148	0.00250216	-5.32133	0.0528131	1.97508
UKB	rs11211621	1	48319515	C	T	0.38522	-0.0132455	0.00250061	-5.29692	0.0471163	1.9229
UKB	rs7555313	1	48310566	T	C	0.385797	-0.0132259	0.00249991	-5.29056	0.0454598	1.9066
UKB	rs11211619	1	48312800	T	C	0.385328	-0.0132025	0.00250048	-5.27999	0.0431797	1.88322
UKB	rs11799856	1	48345332	T	C	0.384692	-0.013173	0.00250123	-5.26661	0.0401845	1.85064
UKB	rs17103887	1	48347013	A	G	0.384811	-0.0131251	0.00250108	-5.24778	0.0364616	1.80674
UKB	rs2105253	1	48317806	A	G	0.385343	-0.0131183	0.00250046	-5.24636	0.0359858	1.80082
UKB	rs868977	1	48324937	C	T	0.385199	-0.0131051	0.00250063	-5.24072	0.035065	1.78915
UKB	rs9787212	1	48322110	T	C	0.3849	-0.0130701	0.00250099	-5.22596	0.0324679	1.75456
UKB	rs7518787	1	48323803	G	T	0.38513	-0.0130533	0.00250071	-5.21981	0.0313896	1.73941
UKB	rs10890510	1	48334490	A	C	0.38517	-0.0130426	0.00250067	-5.21564	0.0306824	1.72919
UKB	rs55746260	1	48236607	G	A	0.324695	-0.0135793	0.00259885	-5.22511	0.02826	1.69239
UKB	rs10890507	1	48309587	T	C	0.407216	-0.012631	0.00247711	-5.09907	0.0194455	1.52612
UKB	rs7255083	19	44337803	T	C	0.425403	-0.0128529	0.00246134	-5.22192	0.866704	4.01466
UKB	rs13056137	22	23407261	C	A	0.262454	0.0149115	0.00276599	5.39102	0.155779	2.52054
UKB	rs13054331	22	23407063	G	A	0.262471	0.0149026	0.00276593	5.3879	0.153178	2.51189
UKB	rs9612225	22	23406619	G	A	0.262481	0.0148925	0.0027659	5.38433	0.150277	2.5021
UKB	rs9608071	22	23408118	G	T	0.262439	0.0148715	0.00276927	5.37017	0.139209	2.46326
UKB	rs8139280	22	23405957	G	A	0.262666	0.0147962	0.00276528	5.35071	0.125499	2.41137
UKB	rs3788338	22	23412058	G	A	0.262797	0.014709	0.00276483	5.32005	0.106519	2.33083
UKB	rs3788337	22	23412017	G	A	0.352156	0.0130165	0.00254809	5.10834	0.0357193	1.82319
UKB	rs13055979	22	23474085	G	A	0.285724	0.0136791	0.00269399	5.07766	0.0301411	1.74694
UKB	rs13056301	22	23472384	T	G	0.285622	0.0135419	0.00269399	5.02672	0.0233224	1.63251
UKB	rs1004040	22	23585132	A	G	0.464603	0.0121536	0.00243994	4.9811	0.0197194	1.55803
UKB	rs17287329	5	141987884	C	T	0.011785	-0.0547783	0.0113061	-4.84504	0.418564	3.1321
UKB	rs17223877	5	141976953	A	G	0.011581	-0.0541958	0.0114066	-4.75129	0.251056	2.80016
UKB	rs28573977	5	142051860	C	T	0.279059	-0.0153616	0.00271315	-5.6619	0.108409	2.35974
UKB	rs28625535	5	142051875	G	T	0.278858	-0.0153203	0.00271375	-5.64544	0.0977372	2.30957
UKB	rs9324889	5	142048269	C	T	0.276396	-0.0152311	0.00272116	-5.59727	0.0748058	2.18254
UKB	rs9324890	5	142048307	A	G	0.276674	-0.0152125	0.00272032	-5.59219	0.073182	2.17225
UKB	rs9324887	5	142047831	A	G	0.281733	-0.0151365	0.00270523	-5.59526	0.0715345	2.16159
UKB	rs9885434	5	142052163	A	G	0.280668	-0.0151355	0.00270838	-5.5884	0.0708012	2.15677
UKB	rs10477189	5	142048715	T	C	0.276819	-0.0151385	0.00271988	-5.56589	0.0623907	2.09794
UKB	rs1445757	5	142054092	A	G	0.281139	-0.0150558	0.002707	-5.5618	0.0590959	2.07285
UKB	rs7736454	5	142054379	A	G	0.281031	-0.0150053	0.00270732	-5.54251	0.0527624	2.02071
UKB	rs7708257	5	142055537	T	G	0.276551	-0.0150411	0.00272069	-5.52842	0.0499646	1.99576
UKB	rs78955451	5	141671378	A	G	0.04733	0.0244809	0.00573094	4.27171	0.0488038	1.98502
UKB	rs7710274	5	141676927	G	A	0.046722	0.024572	0.00576626	4.26133	0.0466396	1.96434
UKB	rs2015008	5	142050499	T	G	0.280571	-0.0149375	0.00270867	-5.5147	0.0444691	1.94265
UKB	rs112226824	5	141682400	G	A	0.04673	0.0244196	0.00576579	4.23526	0.0419022	1.91567
UKB	rs2432236	5	72248719	G	A	0.461079	0.0146811	0.00244119	6.01392	0.0810384	2.0761
UKB	rs2545646	5	72255808	T	C	0.462453	0.0146413	0.00244067	5.99889	0.0777485	2.05655
UKB	rs258887	5	72277724	C	A	0.462645	0.0146116	0.0024406	5.9869	0.0724388	2.02334
UKB	rs7713398	5	72252475	A	G	0.46218	0.0144961	0.00244103	5.93852	0.0518049	1.86818
UKB	rs62360611	5	71793000	T	C	0.275708	0.0113855	0.00272318	4.18095	0.0441406	1.79515
UKB	rs11952819	5	71780033	C	T	0.275186	0.0113295	0.00272478	4.15794	0.0409054	1.76063
UKB	rs674980	5	72365332	C	T	0.466261	0.0145337	0.00243936	5.95802	0.0395797	1.74572
UKB	rs478575	5	72339109	T	C	0.46651	-0.0145097	0.00243928	-5.94838	0.0379503	1.72673
UKB	rs2666747	5	72246282	C	T	0.464807	0.014542	0.00243983	5.96023	0.036815	1.71302
UKB	rs4704044	5	72180647	C	T	0.460839	0.0144208	0.00244128	5.90707	0.036376	1.70761
UKB	rs34958	5	72204099	A	G	0.460708	0.0144056	0.00244159	5.90008	0.035669	1.69877
UKB	rs194493	5	72347527	T	G	0.466482	-0.0144928	0.00243927	-5.94144	0.0352177	1.69304
UKB	rs6861834	5	72186905	A	G	0.460767	0.0144027	0.00244131	5.89956	0.0349968	1.69021
UKB	rs30532	5	72335708	C	T	0.466461	-0.0144821	0.00243928	-5.93706	0.0344708	1.68339
UKB	rs470926	5	72364673	A	G	0.46622	0.0144598	0.00243937	5.92767	0.0328736	1.66207
UKB	rs34957	5	72204024	A	G	0.460621	0.0143781	0.00244137	5.88938	0.032203	1.65282
UKB	rs3797358	5	72168857	T	C	0.460629	0.0143575	0.00244162	5.88032	0.0316602	1.64519
UKB	rs7734148	5	72160974	A	G	0.460418	0.0143571	0.00244145	5.88056	0.0312255	1.63899
UKB	rs11738874	5	71782894	G	A	0.191858	-0.0168068	0.00309046	-5.43828	0.0297573	1.61742
UKB	rs1200485	5	72385058	A	G	0.466654	0.0143907	0.00243924	5.89967	0.0272799	1.57856
UKB	rs4703551	5	71786766	T	C	0.191927	-0.0167278	0.00309037	-5.41288	0.0265117	1.56581
UKB	rs1912004	5	72130646	A	G	0.460747	0.0142864	0.00244132	5.85192	0.0262605	1.56157
UKB	rs16901618	5	72125995	A	G	0.460804	0.0142727	0.0024413	5.84635	0.0258403	1.55437
UKB	rs10056589	5	71790809	G	A	0.192164	-0.016723	0.00308859	-5.41446	0.0256026	1.55025
UKB	rs268793	5	72236312	T	G	0.464476	0.0144005	0.00243995	5.90195	0.0254646	1.54785
UKB	rs10462395	5	71783992	A	G	0.200367	-0.0165512	0.00304018	-5.44416	0.0252452	1.54399
UKB	rs10065019	5	71794569	G	A	0.192393	-0.0167013	0.00308719	-5.40987	0.0252259	1.54365
UKB	rs13353920	5	71782551	G	A	0.191797	-0.0167049	0.00309084	-5.40466	0.0250883	1.54121
UKB	rs4703550	5	71786303	C	A	0.191928	-0.0166874	0.00309003	-5.40039	0.0247551	1.53526
UKB	rs10059713	5	71779372	C	T	0.191876	-0.0166983	0.00309035	-5.40335	0.0243942	1.52872
UKB	rs13362283	5	71789945	A	C	0.192235	-0.0166945	0.00308815	-5.40599	0.023915	1.51989
UKB	rs10056751	5	71785093	G	A	0.191931	-0.0166787	0.00309002	-5.3976	0.0238694	1.51904
UKB	rs13360061	5	71789963	C	T	0.192235	-0.0166967	0.00308815	-5.40669	0.0237963	1.51768
UKB	rs13361840	5	71789834	A	G	0.192242	-0.0166798	0.00308811	-5.40129	0.0236052	1.51409
UKB	rs10042132	5	71789021	C	T	0.192299	-0.0166629	0.0030881	-5.39585	0.0226186	1.49511
UKB	rs13182742	5	72425458	T	C	0.24384	0.0111268	0.00283397	3.92622	0.0222747	1.4883
UKB	rs4703928	5	71792704	G	A	0.192251	-0.0166693	0.00309166	-5.39172	0.0221977	1.48676
UKB	rs155511	5	72236003	G	A	0.464462	0.0143102	0.00243995	5.86496	0.0202399	1.4458
UKB	rs10043659	5	71781839	T	C	0.201076	-0.0164052	0.00303616	-5.40327	0.0192775	1.42421
UKB	rs7707509	5	72172779	G	A	0.464701	0.0143131	0.00243987	5.86635	0.0189954	1.41768
UKB	rs11743229	5	71793187	G	A	0.191852	-0.0165668	0.0030905	-5.36054	0.0179973	1.3938
UKB	rs155512	5	72200345	G	A	0.464691	0.0142653	0.00243988	5.84673	0.0168591	1.36493
UKB	rs11741017	5	71793186	T	C	0.191698	-0.0164877	0.00309145	-5.33333	0.0160095	1.34209
UKB	rs10068109	5	71744199	A	G	0.118699	-0.0215811	0.00376285	-5.73531	0.0145055	1.29859
UKB	rs4704041	5	72147741	G	A	0.464823	0.0142026	0.00243983	5.82114	0.0144571	1.29711
UKB	rs188560909	5	72421718	G	T	0.00512302	-0.0581432	0.0171987	-3.38067	0.0138634	1.27864
UKB	rs4704045	5	72182857	A	G	0.464639	0.0141965	0.00243989	5.81851	0.0138323	1.27765
UKB	rs61216603	5	72163793	G	T	0.464594	0.0141869	0.00243991	5.81452	0.0137669	1.27556
UKB	rs564030	5	72402135	G	A	0.462978	0.0142087	0.0024405	5.82203	0.0136499	1.27181
UKB	rs1962833	5	72137235	G	A	0.464819	0.014149	0.00243983	5.79916	0.0125005	1.2331
UKB	rs4041421	5	72127469	C	T	0.464846	0.0141536	0.00243983	5.80108	0.012488	1.23266
UKB	rs1155043	5	72139788	A	G	0.464872	0.0141369	0.00243981	5.79425	0.0121576	1.22087
UKB	rs13157620	5	72129604	C	T	0.46489	0.0141439	0.00244006	5.79654	0.012122	1.21958
UKB	rs6874695	5	71742444	C	T	0.118692	-0.0214523	0.00376255	-5.70153	0.0119968	1.21501
UKB	rs6859727	5	71742622	T	C	0.118692	-0.0214521	0.00376255	-5.70147	0.0117339	1.20527
UKB	rs6452474	5	71742179	C	T	0.118692	-0.021445	0.00376255	-5.69958	0.0115316	1.19763
UKB	rs4703886	5	71745985	C	T	0.118716	-0.0214125	0.00376222	-5.69146	0.0112692	1.18752
UKB	rs10942301	5	71745457	G	A	0.118699	-0.021413	0.00376246	-5.69123	0.0110227	1.17781
UKB	rs10060299	5	71744242	C	T	0.118698	-0.0214147	0.00376247	-5.69167	0.0109284	1.17404
UKB	rs3936300	5	71787823	A	C	0.202395	-0.0160737	0.00302875	-5.30702	0.0107635	1.16736
UKB	rs12697709	5	71747083	A	G	0.118706	-0.021417	0.00376236	-5.69243	0.0107481	1.16673
UKB	rs9293309	5	71746822	A	G	0.118704	-0.0214113	0.00376239	-5.69087	0.0106482	1.16263
UKB	rs12517661	5	71745716	C	T	0.118704	-0.0214035	0.00376239	-5.68881	0.0106252	1.16168
UKB	rs10942300	5	71745412	C	T	0.118731	-0.0214002	0.00376202	-5.68849	0.0105976	1.16054
UKB	rs9293307	5	71746767	A	C	0.118704	-0.0214186	0.00376239	-5.69282	0.0105621	1.15907
UKB	rs4703887	5	71746038	C	T	0.118704	-0.0214109	0.00376239	-5.69076	0.00983608	1.12782
UKB	rs7721377	5	71791839	G	A	0.20253	-0.0160494	0.003028	-5.30032	0.00962007	1.11808
UKB	rs4703890	5	71748624	G	A	0.117581	-0.0214892	0.00377791	-5.68812	0.00949784	1.11248
UKB	rs10063693	5	71796080	T	C	0.193321	-0.0161759	0.00308154	-5.24929	0.00931197	1.10381
UKB	rs2879092	5	71747755	A	G	0.117627	-0.0214233	0.00377727	-5.67163	0.00899781	1.08877
UKB	rs246580	5	71815614	G	A	0.179712	-0.0170223	0.00316946	-5.37074	0.00882377	1.08021
UKB	rs246579	5	71817018	G	A	0.179702	-0.0170248	0.00316953	-5.37139	0.00867581	1.0728
UKB	rs33416	5	71823270	T	C	0.179702	-0.0170184	0.00316953	-5.36937	0.00863438	1.0707
UKB	rs4703541	5	71743755	G	A	0.117623	-0.0214191	0.00377732	-5.67045	0.0085768	1.06777
UKB	rs452727	5	71811604	A	G	0.18076	-0.0168919	0.00316228	-5.34168	0.00844455	1.06097
UKB	rs4703881	5	71741851	G	A	0.117672	-0.0214039	0.00377664	-5.66744	0.00819425	1.04779
UKB	rs4703938	5	71798673	G	A	0.180753	-0.0168724	0.00316232	-5.33546	0.00815451	1.04566
UKB	rs13199443	6	32419312	A	G	0.159216	-0.00495559	0.00334108	-1.48323	1	13.723
UKB	rs9366793	6	32301289	T	C	0.376223	0.0100236	0.0025234	3.97225	1	13.723
UKB	rs3130239	6	33101269	G	A	0.124104	0.0131163	0.00369165	3.55295	1	13.7213
UKB	rs9276830	6	32831756	A	G	0.43232	0.00161389	0.00245689	0.656883	1	13.7213
UKB	rs11751846	6	32587949	C	T	0.038239	0.0111266	0.00638318	1.74311	0.999917	7.80168
UKB	rs138697276	6	83073359	C	T	0.00420302	-0.0964908	0.018988	-5.08168	0.743769	3.67753
UKB	rs9361858	6	82464216	T	G	0.417082	-0.0118501	0.00246796	-4.80159	0.507289	3.22739
UKB	rs194944	6	82449477	T	G	0.476984	-0.0108447	0.00243637	-4.45116	0.229475	2.68868
UKB	rs915125	6	82463376	C	T	0.277054	-0.0136216	0.00271905	-5.00971	0.142873	2.43663
UKB	rs194933	6	82441337	T	C	0.46744	-0.0105534	0.00243896	-4.32701	0.0966068	2.24386
UKB	rs13225158	7	84786954	G	A	0.352868	0.0137098	0.00254657	5.38362	0.121222	2.30127
UKB	rs1019203	7	84784053	C	T	0.35514	0.0136156	0.00254288	5.3544	0.10374	2.22508
UKB	rs2215439	7	84795710	G	A	0.355125	0.0135831	0.00254291	5.34156	0.0968729	2.19202
UKB	rs11982387	7	84796361	G	A	0.355109	0.0135793	0.00254293	5.34	0.096072	2.18803
UKB	rs7802178	7	84793765	A	C	0.355137	0.0135692	0.00254289	5.33615	0.0941243	2.1782
UKB	rs13232960	7	84840238	T	C	0.349549	0.0133642	0.00255209	5.23657	0.0559386	1.93428
UKB	rs2372672	7	84778487	G	A	0.355214	0.0132681	0.00254276	5.21797	0.0506081	1.88834
UKB	rs7803825	7	84811787	A	C	0.368002	0.0129913	0.00252334	5.14845	0.0354006	1.72623
UKB	rs11975381	7	84808615	G	A	0.367989	0.0129529	0.00252336	5.13321	0.0327455	1.69118
UKB	rs11977889	7	84807573	T	C	0.367993	0.0129437	0.00252335	5.12955	0.0321381	1.68278
UKB	rs9691505	7	84812604	C	T	0.36798	0.0129395	0.00252337	5.12787	0.0318624	1.67891
UKB	rs11977741	7	84816179	C	T	0.367263	0.012654	0.0025244	5.01268	0.0178254	1.42042
UKB	rs1013264	7	84820483	C	T	0.367088	0.0125616	0.00252492	4.97503	0.0147847	1.33785
UKB	rs34843751	7	84819459	A	G	0.365972	0.0125576	0.00252628	4.9708	0.0144732	1.32846
UKB	rs4871827	8	121061879	G	A	0.325782	-0.0153313	0.00259681	-5.90389	0.222227	2.67251
UKB	rs11995866	8	121058098	G	A	0.386909	-0.0144861	0.00249856	-5.79779	0.113209	2.32263
GEFOS	rs4767871	12	120468697	A	G	0.1154	0.0273007	0.0059433	4.59353	1	13.1617
GEFOS	rs140827298	12	120766655	G	A	0.00669998	-0.0358982	0.0273855	-1.31085	1	13.1617
GEFOS	rs10849688	12	120096227	G	T	0.294	0.000519099	0.00416823	0.124537	1	13.1617
GEFOS	rs4102203	12	120976371	T	C	0.0995	-0.0163947	0.00634323	-2.5846	0.771647	3.69
GEFOS	rs12310269	12	120448822	G	A	0.1156	0.0273368	0.00593882	4.60306	0.599024	3.33552
GEFOS	rs12307473	12	120422357	C	A	0.1153	0.0273694	0.00594556	4.60333	0.400976	2.98686
GEFOS	rs182635545	12	120066058	A	C	0.0231	-0.0324053	0.0126538	-2.56092	0.228353	2.63238
GEFOS	rs76474389	12	25265248	A	G	0.0825	-0.0102748	0.00690152	-1.48877	1	13.3349
GEFOS	rs11609758	12	25523421	A	G	0.074	0.0342416	0.00733089	4.67087	1	13.3349
GEFOS	rs7312807	12	25110792	C	T	0.2515	-0.00347879	0.00437753	-0.794691	1	13.3349
GEFOS	rs4143211	12	25046268	G	A	0.1373	0.00940108	0.00551909	1.70338	0.903269	4.30508
GEFOS	rs7955576	12	25226388	T	C	0.2855	-0.000368911	0.00420766	-0.087676	0.903269	4.30508
GEFOS	rs11539543	12	6707526	G	A	0.1501	-0.0194084	0.00531848	-3.64923	1	13.155
GEFOS	rs11612	12	6728165	G	A	0.1598	-0.0167951	0.00518495	-3.2392	1	13.155
GEFOS	rs11609726	12	7118409	G	A	0.3753	0.00762555	0.00392427	1.94318	1	13.155
GEFOS	rs73264846	12	6717258	A	G	0.159	-0.0189027	0.00519475	-3.63881	1	13.155
GEFOS	rs2707210	12	6902002	G	T	0.4768	-0.00315539	0.00383971	-0.821778	0.928105	4.26712
GEFOS	rs71502311	1	48741565	G	A	0.1534	0.00336613	0.00527131	0.638576	1	13.2289
GEFOS	rs1497098	1	48360826	G	A	0.4034	0.0198216	0.00387127	5.12017	1	13.2289
GEFOS	rs6676787	1	47947014	A	G	0.0217	-0.00393434	0.0162883	-0.241544	1	13.2289
GEFOS	rs214220	1	48622182	G	A	0.4867	-0.00497154	0.00379909	-1.30861	1	13.2288
GEFOS	rs7555313	1	48310566	T	C	0.372	-0.0157305	0.00392936	-4.00333	1	13.2288
GEFOS	rs113099163	19	44410384	G	A	0.0268	0.00279531	0.0131391	0.212747	1	13.2017
GEFOS	rs7255083	19	44337803	T	C	0.4152	-0.0215687	0.00385355	-5.59709	1	13.2016
GEFOS	rs73038539	19	44458204	A	C	0.1184	-0.0182583	0.00587764	-3.1064	0.999798	6.8956
GEFOS	rs74957026	19	44063517	C	A	0.3391	0.00543791	0.00401104	1.35574	0.999798	6.89555
GEFOS	rs383133	19	44467096	T	G	0.211	0.00852571	0.00466149	1.82897	0.996851	5.70212
GEFOS	rs147812797	22	22953287	G	A	0.00739998	-0.0398683	0.026195	-1.52199	1	13.2544
GEFOS	rs9612223	22	23389142	T	G	0.2729	0.0180689	0.00426544	4.23613	1	13.2544
GEFOS	rs56339124	22	23461300	G	A	0.0265	-0.00988394	0.0120768	-0.818424	1	13.2544
GEFOS	rs1988315	22	23310978	T	C	0.4261	0.00678478	0.00384338	1.76532	1	13.2544
GEFOS	rs6003584	22	23585969	A	G	0.2394	0.0176807	0.00445096	3.97234	0.998721	6.14704
GEFOS	rs34968183	5	142032350	G	A	0.0288	0.0362729	0.0126437	2.86886	1	13.2748
GEFOS	rs9324887	5	142047831	A	G	0.2906	-0.025353	0.00418384	-6.05974	1	13.2748
GEFOS	rs698288	5	142345454	T	C	0.309	0.0050623	0.004109	1.232	0.999999	9.11773
GEFOS	rs73796901	5	142530178	G	T	0.1214	-0.00992236	0.00581766	-1.70556	0.999998	8.99942
GEFOS	rs10074268	5	141743488	C	T	0.0796	-0.000452452	0.00701867	-0.0644641	0.999995	8.60471
GEFOS	rs146179361	5	71739814	C	T	0.00870001	-0.00988398	0.0226121	-0.437111	1	13.1304
GEFOS	rs11738166	5	71752688	G	A	0.0166	0.0371927	0.0149581	2.48646	1	13.1304
GEFOS	rs4703891	5	71752759	A	C	0.1921	-0.0197176	0.0048205	-4.09037	1	13.1304
GEFOS	rs10942300	5	71745412	C	T	0.1397	-0.0264853	0.00547786	-4.83498	1	13.124
GEFOS	rs76581687	5	72442855	A	G	0.104	0.0101502	0.00622068	1.63169	0.999999	9.42478
GEFOS	rs28732233	6	32427699	C	T	0.0356	-0.037202	0.0110098	-3.37899	1	13.723
GEFOS	rs17208811	6	32370462	A	G	0.0719	0.0026447	0.00805698	0.328249	1	13.7217
GEFOS	rs116471568	6	32275583	G	A	0.0249	0.0286541	0.0135445	2.11556	1	13.7217
GEFOS	rs4959106	6	32583159	T	C	0.4343	0.00708254	0.00416237	1.70157	1	13.7217
GEFOS	rs984778	6	32400088	C	T	0.3438	0.00479405	0.0043184	1.11014	0.854474	4.49179
GEFOS	rs2071800	6	32714143	G	A	0.0728	0.0115245	0.00785646	1.46688	0.145526	2.95427
GEFOS	rs141510926	6	82468206	G	A	0.00959998	0.0229548	0.0209106	1.09776	1	13.2149
GEFOS	rs10943845	6	82718991	A	G	0.3997	-0.0204355	0.00387772	-5.26998	1	13.2149
GEFOS	rs72899297	6	82730712	T	G	0.1303	-0.0252241	0.00564265	-4.47026	1	13.2149
GEFOS	rs12527587	6	82739944	G	A	0.0323	0.0163675	0.010744	1.52341	1	13.2149
GEFOS	rs67878534	6	82799447	C	A	0.2674	-0.0130634	0.00429024	-3.0449	0.811204	3.84786
GEFOS	rs142811639	6	83151431	T	G	0.0126	0.00883214	0.0174505	0.506124	0.188186	2.57986
GEFOS	rs4727099	7	84800480	C	T	0.3907	0.0149846	0.00389244	3.84966	1	13.1616
GEFOS	rs1012094	7	84895149	A	G	0.3288	-0.0147737	0.00404317	-3.65399	1	13.1616
GEFOS	rs1523626	7	85098599	T	C	0.1365	-0.0195857	0.0055324	-3.54019	1	13.1616
GEFOS	rs2372672	7	84778487	G	A	0.3754	0.0209766	0.00392203	5.34841	1	13.1616
GEFOS	rs191107000	7	84994732	T	C	0.00529999	0.0402788	0.0335024	1.20227	1	13.1616
GEFOS	rs11986346	8	121029058	T	G	0.403	0.0114605	0.00387158	2.96016	1	13.2166
GEFOS	rs112217667	8	121236495	A	G	0.0522	-0.00393353	0.00855094	-0.460011	1	13.2166
GEFOS	rs16893140	8	120779247	A	G	0.3254	-0.0153093	0.00405271	-3.77754	1	13.2166
GEFOS	rs4871659	8	120858063	A	C	0.344	0.0143224	0.00399709	3.58321	1	13.2166
GEFOS	rs16892873	8	120629341	C	T	0.0215	0.00376152	0.0158716	0.236997	1	13.2166

## Sheet: S4
Supplemental table 4, cis-eQTL results.
dataset	rs	chromosome	position	ref	alt	gene name	tissue	beta	se	p value
GTEx	rs984778	6	32400088	C	T	LY6G5C	Subcutaneous Adipose	-0.301847	0.060086	9.52369e-07
GTEx	rs9276830	6	32831756	A	G	HLA-DRB5	Subcutaneous Adipose	-0.375999	0.0785086	2.83588e-06
GTEx	rs984778	6	32400088	C	T	HLA-DQB1-AS1	Subcutaneous Adipose	-0.422909	0.0795648	2.31871e-07
GTEx	rs13199443	6	32419312	A	G	HLA-DQA1	Subcutaneous Adipose	0.549028	0.106878	5.53867e-07
GTEx	rs564030	5	72402135	G	A	CTD-2376I4.2	Subcutaneous Adipose	-0.417689	0.0678827	2.91248e-09
GTEx	rs1200485	5	72385058	A	G	CTD-2376I4.2	Subcutaneous Adipose	-0.39978	0.0681982	1.4035e-08
GTEx	rs4959106	6	32583159	T	C	HLA-DQA2	Subcutaneous Adipose	0.406808	0.0770206	2.73505e-07
GTEx	rs16901618	5	72125995	A	G	FCHO2	Subcutaneous Adipose	-0.244744	0.0296519	8.18724e-15
GTEx	rs4041421	5	72127469	C	T	FCHO2	Subcutaneous Adipose	-0.245248	0.0297157	8.22861e-15
GTEx	rs13157620	5	72129604	C	T	FCHO2	Subcutaneous Adipose	-0.245027	0.0297091	8.53971e-15
GTEx	rs1912004	5	72130646	A	G	FCHO2	Subcutaneous Adipose	-0.247999	0.0298048	5.25659e-15
GTEx	rs1962833	5	72137235	G	A	FCHO2	Subcutaneous Adipose	-0.245079	0.0297095	8.44663e-15
GTEx	rs674980	5	72365332	C	T	CTD-2376I4.2	Subcutaneous Adipose	-0.402717	0.0681366	1.08458e-08
GTEx	rs470926	5	72364673	A	G	CTD-2376I4.2	Subcutaneous Adipose	-0.402757	0.0681348	1.08034e-08
GTEx	rs1155043	5	72139788	A	G	FCHO2	Subcutaneous Adipose	-0.245029	0.0297091	8.53438e-15
GTEx	rs4704041	5	72147741	G	A	FCHO2	Subcutaneous Adipose	-0.245135	0.0297042	8.26187e-15
GTEx	rs194493	5	72347527	T	G	CTD-2376I4.2	Subcutaneous Adipose	0.388988	0.06846	3.61297e-08
GTEx	rs71502311	1	48741565	G	A	SKINTL	Subcutaneous Adipose	0.437232	0.100402	1.92764e-05
GTEx	rs7734148	5	72160974	A	G	FCHO2	Subcutaneous Adipose	-0.244544	0.0296347	8.2938e-15
GTEx	rs383133	19	44467096	T	G	ZNF223	Subcutaneous Adipose	0.448819	0.0897196	1.05251e-06
GTEx	rs61216603	5	72163793	G	T	FCHO2	Subcutaneous Adipose	-0.245158	0.0297075	8.26997e-15
GTEx	rs478575	5	72339109	T	C	CTD-2376I4.2	Subcutaneous Adipose	0.399936	0.0682016	1.38873e-08
GTEx	rs30532	5	72335708	C	T	CTD-2376I4.2	Subcutaneous Adipose	0.400171	0.0682037	1.36481e-08
GTEx	rs3797358	5	72168857	T	C	FCHO2	Subcutaneous Adipose	-0.244411	0.0296362	8.5679e-15
GTEx	rs7707509	5	72172779	G	A	FCHO2	Subcutaneous Adipose	-0.243471	0.0299996	2.03145e-14
GTEx	rs4704044	5	72180647	C	T	FCHO2	Subcutaneous Adipose	-0.238832	0.0299646	5.23829e-14
GTEx	rs4704045	5	72182857	A	G	FCHO2	Subcutaneous Adipose	-0.238643	0.0300439	6.25153e-14
GTEx	rs214220	1	48622182	G	A	SLC5A9	Subcutaneous Adipose	0.476763	0.0634973	9.95032e-13
GTEx	rs6861834	5	72186905	A	G	FCHO2	Subcutaneous Adipose	-0.233863	0.0300347	1.71335e-13
GTEx	rs4959106	6	32583159	T	C	HLA-DRB6	Subcutaneous Adipose	0.503492	0.0782709	6.11974e-10
GTEx	rs155512	5	72200345	G	A	FCHO2	Subcutaneous Adipose	-0.244259	0.030025	1.78903e-14
GTEx	rs34957	5	72204024	A	G	FCHO2	Subcutaneous Adipose	-0.242284	0.0300093	2.67666e-14
GTEx	rs34958	5	72204099	A	G	FCHO2	Subcutaneous Adipose	-0.242391	0.0300098	2.61743e-14
GTEx	rs71502311	1	48741565	G	A	RP5-1024N4.4	Subcutaneous Adipose	-0.481624	0.0806624	7.84532e-09
GTEx	rs11986346	8	121029058	T	G	RP11-760H22.2	Subcutaneous Adipose	-0.432049	0.0717569	5.98533e-09
GTEx	rs258887	5	72277724	C	A	CTD-2376I4.2	Subcutaneous Adipose	-0.393565	0.0685822	2.68997e-08
GTEx	rs1004040	22	23585132	A	G	FBXW4P1	Subcutaneous Adipose	0.433487	0.0582137	1.46457e-12
GTEx	rs6003584	22	23585969	A	G	FBXW4P1	Subcutaneous Adipose	0.342138	0.0739211	5.86069e-06
GTEx	rs155511	5	72236003	G	A	FCHO2	Subcutaneous Adipose	-0.250932	0.0296826	2.16421e-15
GTEx	rs268793	5	72236312	T	G	FCHO2	Subcutaneous Adipose	-0.249644	0.029699	2.98415e-15
GTEx	rs2666747	5	72246282	C	T	FCHO2	Subcutaneous Adipose	-0.254082	0.0297595	1.23093e-15
GTEx	rs383133	19	44467096	T	G	ZNF155	Subcutaneous Adipose	-0.573569	0.0869856	2.43738e-10
GTEx	rs2545646	5	72255808	T	C	CTD-2376I4.2	Subcutaneous Adipose	-0.393284	0.0685708	2.73465e-08
GTEx	rs2432236	5	72248719	G	A	FCHO2	Subcutaneous Adipose	-0.249704	0.0297575	3.2873e-15
GTEx	rs7713398	5	72252475	A	G	CTD-2376I4.2	Subcutaneous Adipose	-0.393505	0.0685454	2.65925e-08
GTEx	rs7713398	5	72252475	A	G	FCHO2	Subcutaneous Adipose	-0.254495	0.0296412	8.90529e-16
GTEx	rs2432236	5	72248719	G	A	CTD-2376I4.2	Subcutaneous Adipose	-0.39837	0.068349	1.6767e-08
GTEx	rs2545646	5	72255808	T	C	FCHO2	Subcutaneous Adipose	-0.254546	0.0296495	8.94748e-16
GTEx	rs2666747	5	72246282	C	T	CTD-2376I4.2	Subcutaneous Adipose	-0.400964	0.0685888	1.52888e-08
GTEx	rs2707210	12	6902002	G	T	CD4	Subcutaneous Adipose	0.186725	0.0350789	2.23171e-07
GTEx	rs9276830	6	32831756	A	G	PSMB9	Subcutaneous Adipose	0.22813	0.032829	3.03859e-11
GTEx	rs268793	5	72236312	T	G	CTD-2376I4.2	Subcutaneous Adipose	-0.416882	0.0677922	2.97202e-09
GTEx	rs155511	5	72236003	G	A	CTD-2376I4.2	Subcutaneous Adipose	-0.418531	0.067806	2.61803e-09
GTEx	rs3130239	6	33101269	G	A	HLA-DPB2	Subcutaneous Adipose	0.786895	0.125574	1.55668e-09
GTEx	rs258887	5	72277724	C	A	FCHO2	Subcutaneous Adipose	-0.25444	0.0296618	9.38895e-16
GTEx	rs74957026	19	44063517	C	A	ZNF575	Subcutaneous Adipose	-0.411347	0.0610178	1.0351e-10
GTEx	rs383133	19	44467096	T	G	RP11-15A1.7	Subcutaneous Adipose	-0.548167	0.087359	1.48494e-09
GTEx	rs11751846	6	32587949	C	T	XXbac-BPG254F23.6	Subcutaneous Adipose	0.899492	0.190566	3.88383e-06
GTEx	rs34958	5	72204099	A	G	CTD-2376I4.2	Subcutaneous Adipose	-0.436229	0.0674757	5.09497e-10
GTEx	rs34957	5	72204024	A	G	CTD-2376I4.2	Subcutaneous Adipose	-0.436136	0.0674697	5.11828e-10
GTEx	rs155512	5	72200345	G	A	CTD-2376I4.2	Subcutaneous Adipose	-0.437888	0.0675885	4.71153e-10
GTEx	rs71502311	1	48741565	G	A	SLC5A9	Subcutaneous Adipose	-0.409953	0.0926506	1.42978e-05
GTEx	rs6861834	5	72186905	A	G	CTD-2376I4.2	Subcutaneous Adipose	-0.443668	0.0667836	1.831e-10
GTEx	rs4704045	5	72182857	A	G	CTD-2376I4.2	Subcutaneous Adipose	-0.446163	0.0670469	1.71681e-10
GTEx	rs4704044	5	72180647	C	T	CTD-2376I4.2	Subcutaneous Adipose	-0.433982	0.0672052	5.31406e-10
GTEx	rs214220	1	48622182	G	A	RP5-1024N4.4	Subcutaneous Adipose	0.464067	0.0557249	5.01684e-15
GTEx	rs7707509	5	72172779	G	A	CTD-2376I4.2	Subcutaneous Adipose	-0.437919	0.0674826	4.43485e-10
GTEx	rs3797358	5	72168857	T	C	CTD-2376I4.2	Subcutaneous Adipose	-0.423217	0.067158	1.27776e-09
GTEx	rs76474389	12	25265248	A	G	CASC1	Subcutaneous Adipose	0.57999	0.117288	1.37924e-06
GTEx	rs30532	5	72335708	C	T	FCHO2	Subcutaneous Adipose	0.250055	0.0296949	2.69915e-15
GTEx	rs478575	5	72339109	T	C	FCHO2	Subcutaneous Adipose	0.249877	0.0296971	2.82167e-15
GTEx	rs61216603	5	72163793	G	T	CTD-2376I4.2	Subcutaneous Adipose	-0.429108	0.0672094	8.02831e-10
GTEx	rs7734148	5	72160974	A	G	CTD-2376I4.2	Subcutaneous Adipose	-0.423428	0.0671586	1.25595e-09
GTEx	rs194493	5	72347527	T	G	FCHO2	Subcutaneous Adipose	0.249345	0.0297202	3.32164e-15
GTEx	rs984778	6	32400088	C	T	HLA-DRB5	Subcutaneous Adipose	-0.574841	0.0774107	1.66491e-12
GTEx	rs4704041	5	72147741	G	A	CTD-2376I4.2	Subcutaneous Adipose	-0.429054	0.0672026	8.03519e-10
GTEx	rs13199443	6	32419312	A	G	HLA-DRB6	Subcutaneous Adipose	0.90313	0.109759	9.69518e-15
GTEx	rs1155043	5	72139788	A	G	CTD-2376I4.2	Subcutaneous Adipose	-0.428847	0.0672106	8.21095e-10
GTEx	rs470926	5	72364673	A	G	FCHO2	Subcutaneous Adipose	-0.247791	0.0297644	5.10886e-15
GTEx	rs674980	5	72365332	C	T	FCHO2	Subcutaneous Adipose	-0.247831	0.0297635	5.05414e-15
GTEx	rs1962833	5	72137235	G	A	CTD-2376I4.2	Subcutaneous Adipose	-0.428907	0.0672133	8.18165e-10
GTEx	rs1912004	5	72130646	A	G	CTD-2376I4.2	Subcutaneous Adipose	-0.434193	0.067474	6.041e-10
GTEx	rs13157620	5	72129604	C	T	CTD-2376I4.2	Subcutaneous Adipose	-0.428901	0.0672093	8.16784e-10
GTEx	rs4041421	5	72127469	C	T	CTD-2376I4.2	Subcutaneous Adipose	-0.427604	0.06727	9.40392e-10
GTEx	rs16901618	5	72125995	A	G	CTD-2376I4.2	Subcutaneous Adipose	-0.42126	0.0672608	1.58559e-09
GTEx	rs1200485	5	72385058	A	G	FCHO2	Subcutaneous Adipose	-0.249905	0.0296928	2.781e-15
GTEx	rs564030	5	72402135	G	A	FCHO2	Subcutaneous Adipose	-0.248281	0.029797	4.86545e-15
GTEx	rs984778	6	32400088	C	T	HLA-DRB1	Subcutaneous Adipose	-0.491193	0.0695086	1.50134e-11
GTEx	rs984778	6	32400088	C	T	XXbac-BPG254F23.6	Subcutaneous Adipose	-0.479244	0.073414	3.55756e-10
GTEx	rs984778	6	32400088	C	T	HLA-DQB1	Subcutaneous Adipose	-0.428935	0.0776864	8.24767e-08
GTEx	rs9366793	6	32301289	T	C	HLA-DRB1	Subcutaneous Adipose	-0.348279	0.0729605	3.04731e-06
GTEx	rs13199443	6	32419312	A	G	HLA-DQB2	Subcutaneous Adipose	-0.583905	0.11413	6.12246e-07
GTEx	rs28732233	6	32427699	C	T	MICB	Subcutaneous Adipose	-0.887486	0.163768	1.38205e-07
GTEx	rs16901618	5	72125995	A	G	FCHO2	Visceral Omentum Adipose	-0.255944	0.042658	1.45264e-08
GTEx	rs4041421	5	72127469	C	T	FCHO2	Visceral Omentum Adipose	-0.250706	0.0423835	2.2064e-08
GTEx	rs13157620	5	72129604	C	T	FCHO2	Visceral Omentum Adipose	-0.250357	0.0423865	2.30228e-08
GTEx	rs1912004	5	72130646	A	G	FCHO2	Visceral Omentum Adipose	-0.252408	0.0430175	2.78629e-08
GTEx	rs1962833	5	72137235	G	A	FCHO2	Visceral Omentum Adipose	-0.250373	0.042386	2.29713e-08
GTEx	rs1155043	5	72139788	A	G	FCHO2	Visceral Omentum Adipose	-0.250357	0.0423865	2.30228e-08
GTEx	rs4704041	5	72147741	G	A	FCHO2	Visceral Omentum Adipose	-0.250308	0.0423683	2.28671e-08
GTEx	rs7734148	5	72160974	A	G	FCHO2	Visceral Omentum Adipose	-0.255324	0.0426448	1.54679e-08
GTEx	rs61216603	5	72163793	G	T	FCHO2	Visceral Omentum Adipose	-0.250308	0.0423683	2.28671e-08
GTEx	rs3797358	5	72168857	T	C	FCHO2	Visceral Omentum Adipose	-0.255372	0.042663	1.55778e-08
GTEx	rs7707509	5	72172779	G	A	FCHO2	Visceral Omentum Adipose	-0.255317	0.0429081	1.85604e-08
GTEx	rs4704044	5	72180647	C	T	FCHO2	Visceral Omentum Adipose	-0.256152	0.0431352	1.96875e-08
GTEx	rs4704045	5	72182857	A	G	FCHO2	Visceral Omentum Adipose	-0.255234	0.0433305	2.49182e-08
GTEx	rs214220	1	48622182	G	A	SLC5A9	Visceral Omentum Adipose	0.428505	0.0829361	7.58367e-07
GTEx	rs6861834	5	72186905	A	G	FCHO2	Visceral Omentum Adipose	-0.255442	0.0436755	3.05644e-08
GTEx	rs155512	5	72200345	G	A	FCHO2	Visceral Omentum Adipose	-0.255412	0.0429263	1.85884e-08
GTEx	rs34957	5	72204024	A	G	FCHO2	Visceral Omentum Adipose	-0.256432	0.0432436	2.05198e-08
GTEx	rs34958	5	72204099	A	G	FCHO2	Visceral Omentum Adipose	-0.25644	0.0432466	2.05429e-08
GTEx	rs155511	5	72236003	G	A	FCHO2	Visceral Omentum Adipose	-0.258848	0.0424313	8.81184e-09
GTEx	rs268793	5	72236312	T	G	FCHO2	Visceral Omentum Adipose	-0.265114	0.042681	5.04252e-09
GTEx	rs2666747	5	72246282	C	T	FCHO2	Visceral Omentum Adipose	-0.25715	0.0429668	1.56518e-08
GTEx	rs2432236	5	72248719	G	A	FCHO2	Visceral Omentum Adipose	-0.259288	0.0432816	1.5203e-08
GTEx	rs7713398	5	72252475	A	G	FCHO2	Visceral Omentum Adipose	-0.263541	0.0432307	9.00101e-09
GTEx	rs2545646	5	72255808	T	C	FCHO2	Visceral Omentum Adipose	-0.263494	0.0432373	9.09216e-09
GTEx	rs9276830	6	32831756	A	G	PSMB9	Visceral Omentum Adipose	0.291705	0.0428379	2.28755e-10
GTEx	rs258887	5	72277724	C	A	FCHO2	Visceral Omentum Adipose	-0.263532	0.0432529	9.15186e-09
GTEx	rs11751846	6	32587949	C	T	XXbac-BPG254F23.6	Visceral Omentum Adipose	1.35068	0.237084	6.36861e-08
GTEx	rs214220	1	48622182	G	A	RP5-1024N4.4	Visceral Omentum Adipose	0.549901	0.0803919	1.94371e-10
GTEx	rs30532	5	72335708	C	T	FCHO2	Visceral Omentum Adipose	0.259789	0.0426523	9.24243e-09
GTEx	rs478575	5	72339109	T	C	FCHO2	Visceral Omentum Adipose	0.259844	0.0426456	9.13867e-09
GTEx	rs194493	5	72347527	T	G	FCHO2	Visceral Omentum Adipose	0.259595	0.0426944	9.74215e-09
GTEx	rs984778	6	32400088	C	T	HLA-DRB5	Visceral Omentum Adipose	-0.592022	0.103762	6.11286e-08
GTEx	rs13199443	6	32419312	A	G	HLA-DRB6	Visceral Omentum Adipose	0.817188	0.137521	1.93096e-08
GTEx	rs470926	5	72364673	A	G	FCHO2	Visceral Omentum Adipose	-0.257808	0.0426699	1.17948e-08
GTEx	rs674980	5	72365332	C	T	FCHO2	Visceral Omentum Adipose	-0.257849	0.0426711	1.17483e-08
GTEx	rs1200485	5	72385058	A	G	FCHO2	Visceral Omentum Adipose	-0.259832	0.0426465	9.15722e-09
GTEx	rs564030	5	72402135	G	A	FCHO2	Visceral Omentum Adipose	-0.254708	0.0436495	3.26193e-08
GTEx	rs28732233	6	32427699	C	T	TNXA	Adrenal Gland	1.18977	0.224988	6.87287e-07
GTEx	rs564030	5	72402135	G	A	CTD-2376I4.2	Adrenal Gland	-0.573353	0.120782	6.61865e-06
GTEx	rs1200485	5	72385058	A	G	CTD-2376I4.2	Adrenal Gland	-0.586975	0.124358	7.38348e-06
GTEx	rs674980	5	72365332	C	T	CTD-2376I4.2	Adrenal Gland	-0.586983	0.124362	7.38606e-06
GTEx	rs470926	5	72364673	A	G	CTD-2376I4.2	Adrenal Gland	-0.586975	0.124358	7.38348e-06
GTEx	rs194493	5	72347527	T	G	CTD-2376I4.2	Adrenal Gland	0.61647	0.123218	2.30432e-06
GTEx	rs478575	5	72339109	T	C	CTD-2376I4.2	Adrenal Gland	0.587138	0.124347	7.33182e-06
GTEx	rs30532	5	72335708	C	T	CTD-2376I4.2	Adrenal Gland	0.587505	0.124324	7.21892e-06
GTEx	rs258887	5	72277724	C	A	CTD-2376I4.2	Adrenal Gland	-0.588735	0.124379	6.9946e-06
GTEx	rs2545646	5	72255808	T	C	CTD-2376I4.2	Adrenal Gland	-0.586945	0.124393	7.43055e-06
GTEx	rs7713398	5	72252475	A	G	CTD-2376I4.2	Adrenal Gland	-0.586975	0.124358	7.38348e-06
GTEx	rs2432236	5	72248719	G	A	CTD-2376I4.2	Adrenal Gland	-0.606685	0.122063	2.64245e-06
GTEx	rs2666747	5	72246282	C	T	CTD-2376I4.2	Adrenal Gland	-0.60683	0.122028	2.61387e-06
GTEx	rs268793	5	72236312	T	G	CTD-2376I4.2	Adrenal Gland	-0.609825	0.115695	7.40078e-07
GTEx	rs155511	5	72236003	G	A	CTD-2376I4.2	Adrenal Gland	-0.609841	0.115708	7.4143e-07
GTEx	rs34958	5	72204099	A	G	CTD-2376I4.2	Adrenal Gland	-0.621894	0.116717	5.78266e-07
GTEx	rs34957	5	72204024	A	G	CTD-2376I4.2	Adrenal Gland	-0.621818	0.116711	5.79201e-07
GTEx	rs155512	5	72200345	G	A	CTD-2376I4.2	Adrenal Gland	-0.618847	0.116711	6.46362e-07
GTEx	rs6861834	5	72186905	A	G	CTD-2376I4.2	Adrenal Gland	-0.629109	0.116638	4.35299e-07
GTEx	rs4704045	5	72182857	A	G	CTD-2376I4.2	Adrenal Gland	-0.629027	0.116628	4.35832e-07
GTEx	rs4704044	5	72180647	C	T	CTD-2376I4.2	Adrenal Gland	-0.62002	0.116443	5.87174e-07
GTEx	rs214220	1	48622182	G	A	RP5-1024N4.4	Adrenal Gland	0.361349	0.07174	1.99971e-06
GTEx	rs7707509	5	72172779	G	A	CTD-2376I4.2	Adrenal Gland	-0.620026	0.116436	5.86189e-07
GTEx	rs3797358	5	72168857	T	C	CTD-2376I4.2	Adrenal Gland	-0.619762	0.116379	5.85389e-07
GTEx	rs76474389	12	25265248	A	G	CASC1	Adrenal Gland	0.941367	0.168613	1.89753e-07
GTEx	rs61216603	5	72163793	G	T	CTD-2376I4.2	Adrenal Gland	-0.6179	0.116582	6.52712e-07
GTEx	rs7734148	5	72160974	A	G	CTD-2376I4.2	Adrenal Gland	-0.6179	0.116582	6.52712e-07
GTEx	rs4704041	5	72147741	G	A	CTD-2376I4.2	Adrenal Gland	-0.6179	0.116582	6.52712e-07
GTEx	rs13199443	6	32419312	A	G	HLA-DRB6	Adrenal Gland	0.902067	0.163279	2.45411e-07
GTEx	rs1155043	5	72139788	A	G	CTD-2376I4.2	Adrenal Gland	-0.619661	0.116389	5.88783e-07
GTEx	rs1962833	5	72137235	G	A	CTD-2376I4.2	Adrenal Gland	-0.619693	0.116396	5.88888e-07
GTEx	rs1912004	5	72130646	A	G	CTD-2376I4.2	Adrenal Gland	-0.629431	0.116036	3.80773e-07
GTEx	rs13157620	5	72129604	C	T	CTD-2376I4.2	Adrenal Gland	-0.619762	0.116379	5.85389e-07
GTEx	rs4041421	5	72127469	C	T	CTD-2376I4.2	Adrenal Gland	-0.617427	0.116594	6.65767e-07
GTEx	rs16901618	5	72125995	A	G	CTD-2376I4.2	Adrenal Gland	-0.61598	0.116707	7.18041e-07
GTEx	rs16901618	5	72125995	A	G	FCHO2	Artery Aorta	-0.233452	0.0499151	6.1553e-06
GTEx	rs4041421	5	72127469	C	T	FCHO2	Artery Aorta	-0.227223	0.0502366	1.18186e-05
GTEx	rs13157620	5	72129604	C	T	FCHO2	Artery Aorta	-0.226619	0.0502223	1.23613e-05
GTEx	rs1912004	5	72130646	A	G	FCHO2	Artery Aorta	-0.232784	0.0502451	7.42877e-06
GTEx	rs1962833	5	72137235	G	A	FCHO2	Artery Aorta	-0.226644	0.0502226	1.23369e-05
GTEx	rs1155043	5	72139788	A	G	FCHO2	Artery Aorta	-0.226644	0.0502226	1.23369e-05
GTEx	rs4704041	5	72147741	G	A	FCHO2	Artery Aorta	-0.226644	0.0502226	1.23369e-05
GTEx	rs7734148	5	72160974	A	G	FCHO2	Artery Aorta	-0.23242	0.04989	6.65801e-06
GTEx	rs61216603	5	72163793	G	T	FCHO2	Artery Aorta	-0.226644	0.0502226	1.23369e-05
GTEx	rs3797358	5	72168857	T	C	FCHO2	Artery Aorta	-0.232395	0.0498898	6.67161e-06
GTEx	rs7707509	5	72172779	G	A	FCHO2	Artery Aorta	-0.233095	0.0502432	7.23016e-06
GTEx	rs4704044	5	72180647	C	T	FCHO2	Artery Aorta	-0.24006	0.0497836	3.28305e-06
GTEx	rs214220	1	48622182	G	A	SLC5A9	Artery Aorta	0.424965	0.079907	3.47831e-07
GTEx	rs6861834	5	72186905	A	G	FCHO2	Artery Aorta	-0.231148	0.0506005	9.78018e-06
GTEx	rs155512	5	72200345	G	A	FCHO2	Artery Aorta	-0.233164	0.0502286	7.14626e-06
GTEx	rs34957	5	72204024	A	G	FCHO2	Artery Aorta	-0.238329	0.0497883	3.82879e-06
GTEx	rs34958	5	72204099	A	G	FCHO2	Artery Aorta	-0.23827	0.0497881	3.84844e-06
GTEx	rs71502311	1	48741565	G	A	RP5-1024N4.4	Artery Aorta	-0.50075	0.111495	1.34997e-05
GTEx	rs155511	5	72236003	G	A	FCHO2	Artery Aorta	-0.224755	0.0489105	8.7203e-06
GTEx	rs268793	5	72236312	T	G	FCHO2	Artery Aorta	-0.223895	0.0489111	9.39554e-06
GTEx	rs9276830	6	32831756	A	G	TAP1	Artery Aorta	0.256986	0.0530314	2.95729e-06
GTEx	rs2666747	5	72246282	C	T	FCHO2	Artery Aorta	-0.224093	0.0491129	1.00002e-05
GTEx	rs2432236	5	72248719	G	A	FCHO2	Artery Aorta	-0.230911	0.0487208	4.70297e-06
GTEx	rs7713398	5	72252475	A	G	FCHO2	Artery Aorta	-0.233651	0.0490175	4.17962e-06
GTEx	rs2545646	5	72255808	T	C	FCHO2	Artery Aorta	-0.233596	0.0490374	4.23554e-06
GTEx	rs7255083	19	44337803	T	C	ZNF283	Artery Aorta	-0.364528	0.069705	5.24988e-07
GTEx	rs9276830	6	32831756	A	G	PSMB9	Artery Aorta	0.320836	0.046415	1.07412e-10
GTEx	rs258887	5	72277724	C	A	FCHO2	Artery Aorta	-0.234163	0.0490524	4.05378e-06
GTEx	rs74957026	19	44063517	C	A	ZNF575	Artery Aorta	-0.385856	0.0692898	1.06185e-07
GTEx	rs4102203	12	120976371	T	C	POP5	Artery Aorta	0.324982	0.0697992	6.73489e-06
GTEx	rs214220	1	48622182	G	A	RP5-1024N4.4	Artery Aorta	0.451762	0.0756528	1.46955e-08
GTEx	rs76474389	12	25265248	A	G	CASC1	Artery Aorta	0.790576	0.148366	3.31474e-07
GTEx	rs77288448	12	120935530	C	T	POP5	Artery Aorta	0.320577	0.0607663	4.24294e-07
GTEx	rs30532	5	72335708	C	T	FCHO2	Artery Aorta	0.228363	0.0493886	7.72445e-06
GTEx	rs478575	5	72339109	T	C	FCHO2	Artery Aorta	0.228373	0.0493787	7.68743e-06
GTEx	rs194493	5	72347527	T	G	FCHO2	Artery Aorta	0.223462	0.0496941	1.31921e-05
GTEx	rs984778	6	32400088	C	T	HLA-DRB5	Artery Aorta	-0.548825	0.0978732	8.80986e-08
GTEx	rs13199443	6	32419312	A	G	HLA-DRB6	Artery Aorta	0.716669	0.122888	2.94454e-08
GTEx	rs470926	5	72364673	A	G	FCHO2	Artery Aorta	-0.229861	0.0493597	6.70871e-06
GTEx	rs674980	5	72365332	C	T	FCHO2	Artery Aorta	-0.229841	0.0493609	6.72373e-06
GTEx	rs1200485	5	72385058	A	G	FCHO2	Artery Aorta	-0.228427	0.0493769	7.64645e-06
GTEx	rs564030	5	72402135	G	A	FCHO2	Artery Aorta	-0.243056	0.0488259	1.64698e-06
GTEx	rs13199443	6	32419312	A	G	HLA-DQB2	Artery Aorta	-0.556401	0.112738	1.99206e-06
GTEx	rs9366793	6	32301289	T	C	XXbac-BPG248L24.12	Artery Aorta	-0.485996	0.0960071	1.12864e-06
GTEx	rs214220	1	48622182	G	A	RP5-1024N4.4	Artery Coronary	0.577088	0.0999727	9.57339e-08
GTEx	rs11751846	6	32587949	C	T	HLA-DQA2	Artery Tibial	-0.860623	0.166515	4.92652e-07
GTEx	rs383133	19	44467096	T	G	ZNF223	Artery Tibial	0.476444	0.102003	4.96684e-06
GTEx	rs214220	1	48622182	G	A	SLC5A9	Artery Tibial	0.299479	0.0652749	7.17496e-06
GTEx	rs56339124	22	23461300	G	A	BCR	Artery Tibial	-0.644039	0.135156	3.24937e-06
GTEx	rs4959106	6	32583159	T	C	HLA-DRB6	Artery Tibial	0.477411	0.07953	7.00788e-09
GTEx	rs13056301	22	23472384	T	G	BCR	Artery Tibial	0.276302	0.0480268	2.62509e-08
GTEx	rs13055979	22	23474085	G	A	BCR	Artery Tibial	0.280546	0.0456724	3.29281e-09
GTEx	rs71502311	1	48741565	G	A	RP5-1024N4.4	Artery Tibial	-0.505301	0.0952812	2.55691e-07
GTEx	rs155511	5	72236003	G	A	FCHO2	Artery Tibial	-0.163248	0.0340445	2.83544e-06
GTEx	rs268793	5	72236312	T	G	FCHO2	Artery Tibial	-0.166434	0.0344067	2.33892e-06
GTEx	rs4102203	12	120976371	T	C	COQ5	Artery Tibial	-0.437372	0.100701	2.06252e-05
GTEx	rs11751846	6	32587949	C	T	HLA-DQA1	Artery Tibial	0.945394	0.164297	2.61e-08
GTEx	rs2666747	5	72246282	C	T	FCHO2	Artery Tibial	-0.170039	0.0343883	1.4233e-06
GTEx	rs383133	19	44467096	T	G	ZNF155	Artery Tibial	-0.449026	0.080797	7.18099e-08
GTEx	rs2432236	5	72248719	G	A	FCHO2	Artery Tibial	-0.170229	0.0345586	1.55399e-06
GTEx	rs3788337	22	23412017	G	A	GNAZ	Artery Tibial	-0.228566	0.0427657	2.0858e-07
GTEx	rs3788338	22	23412058	G	A	GNAZ	Artery Tibial	-0.214986	0.0470382	7.74977e-06
GTEx	rs7713398	5	72252475	A	G	FCHO2	Artery Tibial	-0.174201	0.0347916	1.06289e-06
GTEx	rs2545646	5	72255808	T	C	FCHO2	Artery Tibial	-0.174083	0.0346911	1.00873e-06
GTEx	rs7255083	19	44337803	T	C	ZNF283	Artery Tibial	-0.360735	0.0585609	2.9943e-09
GTEx	rs9276830	6	32831756	A	G	PSMB9	Artery Tibial	0.16893	0.0269587	1.67032e-09
GTEx	rs3130239	6	33101269	G	A	HLA-DPB2	Artery Tibial	0.538445	0.116335	6.0002e-06
GTEx	rs258887	5	72277724	C	A	FCHO2	Artery Tibial	-0.174075	0.0346946	1.0123e-06
GTEx	rs74957026	19	44063517	C	A	ZNF575	Artery Tibial	-0.258542	0.0514718	9.85758e-07
GTEx	rs383133	19	44467096	T	G	RP11-15A1.7	Artery Tibial	-0.40739	0.0843151	2.3986e-06
GTEx	rs11751846	6	32587949	C	T	XXbac-BPG254F23.6	Artery Tibial	1.18822	0.168101	1.65158e-11
GTEx	rs11751846	6	32587949	C	T	HLA-DQB1	Artery Tibial	0.997176	0.180103	7.97864e-08
GTEx	rs3130239	6	33101269	G	A	HLA-DPB1	Artery Tibial	-0.520668	0.0685419	6.56377e-13
GTEx	rs6003584	22	23585969	A	G	BCR	Artery Tibial	0.251081	0.0485861	4.94292e-07
GTEx	rs214220	1	48622182	G	A	RP5-1024N4.4	Artery Tibial	0.468743	0.0620446	8.49597e-13
GTEx	rs76474389	12	25265248	A	G	CASC1	Artery Tibial	0.814042	0.106782	5.54221e-13
GTEx	rs30532	5	72335708	C	T	FCHO2	Artery Tibial	0.170989	0.0345367	1.38215e-06
GTEx	rs478575	5	72339109	T	C	FCHO2	Artery Tibial	0.170964	0.0345303	1.38111e-06
GTEx	rs194493	5	72347527	T	G	FCHO2	Artery Tibial	0.174723	0.0345424	8.34491e-07
GTEx	rs984778	6	32400088	C	T	HLA-DRB5	Artery Tibial	-0.476348	0.0827601	2.58863e-08
GTEx	rs13199443	6	32419312	A	G	HLA-DRB6	Artery Tibial	0.863244	0.103792	6.48502e-15
GTEx	rs470926	5	72364673	A	G	FCHO2	Artery Tibial	-0.171003	0.0345279	1.37154e-06
GTEx	rs674980	5	72365332	C	T	FCHO2	Artery Tibial	-0.170995	0.0345284	1.37347e-06
GTEx	rs1200485	5	72385058	A	G	FCHO2	Artery Tibial	-0.170947	0.0345261	1.38021e-06
GTEx	rs564030	5	72402135	G	A	FCHO2	Artery Tibial	-0.165014	0.0348661	3.76156e-06
GTEx	rs984778	6	32400088	C	T	HLA-DRB1	Artery Tibial	-0.320256	0.0657662	2.01552e-06
GTEx	rs984778	6	32400088	C	T	HLA-DQB1	Artery Tibial	-0.377151	0.0829928	8.68792e-06
GTEx	rs4102203	12	120976371	T	C	POP5	Caudate basal ganglia	0.586903	0.115558	2.52661e-06
GTEx	rs77288448	12	120935530	C	T	POP5	Caudate basal ganglia	0.530388	0.105091	2.86575e-06
GTEx	rs3130239	6	33101269	G	A	HLA-DPA1	Cerebellar Hemisphere	1.26572	0.196541	1.50184e-08
GTEx	rs10849731	12	120433424	A	G	CCDC64	Cerebellar Hemisphere	0.844452	0.162412	2.05101e-06
GTEx	rs12318774	12	120434029	C	T	CCDC64	Cerebellar Hemisphere	0.830071	0.159784	2.08657e-06
GTEx	rs11064988	12	120435070	C	T	CCDC64	Cerebellar Hemisphere	0.830023	0.159777	2.08712e-06
GTEx	rs12322236	12	120435367	C	T	CCDC64	Cerebellar Hemisphere	0.830028	0.159769	2.08484e-06
GTEx	rs77211221	12	120436658	A	G	CCDC64	Cerebellar Hemisphere	0.829874	0.15977	2.09265e-06
GTEx	rs7958402	12	120436699	A	C	CCDC64	Cerebellar Hemisphere	0.830033	0.159761	2.08257e-06
GTEx	rs3742043	12	120437955	A	G	CCDC64	Cerebellar Hemisphere	0.841417	0.161282	1.9171e-06
GTEx	rs4767869	12	120439064	T	G	CCDC64	Cerebellar Hemisphere	0.830047	0.159738	2.07581e-06
GTEx	rs10128766	12	120441443	C	A	CCDC64	Cerebellar Hemisphere	0.830059	0.159714	2.06912e-06
GTEx	rs12310269	12	120448822	G	A	CCDC64	Cerebellar Hemisphere	0.830059	0.159714	2.06912e-06
GTEx	rs79319065	12	120457035	A	G	CCDC64	Cerebellar Hemisphere	0.829793	0.159728	2.08589e-06
GTEx	rs11064996	12	120457783	G	A	CCDC64	Cerebellar Hemisphere	0.838442	0.160839	1.94777e-06
GTEx	rs4767871	12	120468697	A	G	CCDC64	Cerebellar Hemisphere	0.828385	0.154503	1.09835e-06
GTEx	rs4767872	12	120478008	G	A	CCDC64	Cerebellar Hemisphere	0.820834	0.159925	2.64747e-06
GTEx	rs7397339	12	120478396	A	G	CCDC64	Cerebellar Hemisphere	0.82078	0.159925	2.65097e-06
GTEx	rs11065003	12	120479682	C	A	CCDC64	Cerebellar Hemisphere	0.820599	0.159926	2.6627e-06
GTEx	rs10849736	12	120480014	A	G	CCDC64	Cerebellar Hemisphere	0.820563	0.159926	2.66506e-06
GTEx	rs16949901	12	120485710	G	A	CCDC64	Cerebellar Hemisphere	0.81992	0.159928	2.70696e-06
GTEx	rs58272825	12	120490717	C	T	CCDC64	Cerebellar Hemisphere	0.819359	0.15993	2.74387e-06
GTEx	rs10400560	12	120491846	G	A	CCDC64	Cerebellar Hemisphere	0.819226	0.15993	2.75261e-06
GTEx	rs10400498	12	120494064	A	G	CCDC64	Cerebellar Hemisphere	0.818959	0.15993	2.77025e-06
GTEx	rs76353928	12	120497894	T	G	CCDC64	Cerebellar Hemisphere	0.817832	0.15993	2.84557e-06
GTEx	rs2286040	12	120502726	A	G	CCDC64	Cerebellar Hemisphere	0.810625	0.156093	2.10051e-06
GTEx	rs79765895	12	120504253	G	T	CCDC64	Cerebellar Hemisphere	0.814408	0.159881	3.06881e-06
GTEx	rs75499226	12	120515773	C	A	CCDC64	Cerebellar Hemisphere	0.84546	0.171932	5.97353e-06
GTEx	rs13199443	6	32419312	A	G	HLA-DRB6	Cerebellar Hemisphere	1.14952	0.215461	1.21684e-06
GTEx	rs3130239	6	33101269	G	A	HLA-DPA1	Cerebellum	1.40941	0.188614	8.14761e-11
GTEx	rs7255083	19	44337803	T	C	ZNF283	Cerebellum	-0.483791	0.0962395	2.9296e-06
GTEx	rs1004040	22	23585132	A	G	BCR	Cerebellum	0.560834	0.109019	1.83366e-06
GTEx	rs16893140	8	120779247	A	G	DSCC1	Cerebellum	0.46451	0.0953218	5.37313e-06
GTEx	rs77288448	12	120935530	C	T	POP5	Cortex	0.510297	0.103648	5.0205e-06
GTEx	rs3788337	22	23412017	G	A	GNAZ	Nucleus accumbens basal ganglia	-0.289219	0.055234	1.59781e-06
GTEx	rs74957026	19	44063517	C	A	PHLDB3	Putamen basal ganglia	-0.587042	0.0931422	3.81537e-08
GTEx	rs11751846	6	32587949	C	T	HLA-DQA2	Breast Mammary Tissue	-1.02608	0.201011	1.01721e-06
GTEx	rs1004040	22	23585132	A	G	FBXW4P1	Breast Mammary Tissue	0.424737	0.061988	1.89556e-10
GTEx	rs9276830	6	32831756	A	G	PSMB9	Breast Mammary Tissue	0.286913	0.0424334	3.05352e-10
GTEx	rs11751846	6	32587949	C	T	XXbac-BPG254F23.6	Breast Mammary Tissue	1.03373	0.178704	4.26224e-08
GTEx	rs11751846	6	32587949	C	T	HLA-DQB1	Breast Mammary Tissue	0.991124	0.192571	8.4144e-07
GTEx	rs13199443	6	32419312	A	G	HLA-DRB6	Breast Mammary Tissue	0.786514	0.151929	7.34619e-07
GTEx	rs16901618	5	72125995	A	G	FCHO2	EBV-transformed lymphocytes	-0.618888	0.110549	2.22334e-07
GTEx	rs4041421	5	72127469	C	T	FCHO2	EBV-transformed lymphocytes	-0.625271	0.108926	1.20322e-07
GTEx	rs13157620	5	72129604	C	T	FCHO2	EBV-transformed lymphocytes	-0.625271	0.108926	1.20322e-07
GTEx	rs1912004	5	72130646	A	G	FCHO2	EBV-transformed lymphocytes	-0.627451	0.110024	1.41587e-07
GTEx	rs1962833	5	72137235	G	A	FCHO2	EBV-transformed lymphocytes	-0.625332	0.108923	1.19966e-07
GTEx	rs1155043	5	72139788	A	G	FCHO2	EBV-transformed lymphocytes	-0.625271	0.108926	1.20322e-07
GTEx	rs4704041	5	72147741	G	A	FCHO2	EBV-transformed lymphocytes	-0.625271	0.108926	1.20322e-07
GTEx	rs7734148	5	72160974	A	G	FCHO2	EBV-transformed lymphocytes	-0.618888	0.110549	2.22334e-07
GTEx	rs61216603	5	72163793	G	T	FCHO2	EBV-transformed lymphocytes	-0.625271	0.108926	1.20322e-07
GTEx	rs3797358	5	72168857	T	C	FCHO2	EBV-transformed lymphocytes	-0.618888	0.110549	2.22334e-07
GTEx	rs7707509	5	72172779	G	A	FCHO2	EBV-transformed lymphocytes	-0.647082	0.109355	5.55097e-08
GTEx	rs4704044	5	72180647	C	T	FCHO2	EBV-transformed lymphocytes	-0.642412	0.111095	1.00128e-07
GTEx	rs4704045	5	72182857	A	G	FCHO2	EBV-transformed lymphocytes	-0.628504	0.109749	1.2764e-07
GTEx	rs6861834	5	72186905	A	G	FCHO2	EBV-transformed lymphocytes	-0.620541	0.111993	2.84437e-07
GTEx	rs155512	5	72200345	G	A	FCHO2	EBV-transformed lymphocytes	-0.647445	0.109324	5.42931e-08
GTEx	rs34957	5	72204024	A	G	FCHO2	EBV-transformed lymphocytes	-0.644099	0.111077	9.33302e-08
GTEx	rs34958	5	72204099	A	G	FCHO2	EBV-transformed lymphocytes	-0.644169	0.111076	9.30593e-08
GTEx	rs155511	5	72236003	G	A	FCHO2	EBV-transformed lymphocytes	-0.668588	0.101313	2.59319e-09
GTEx	rs268793	5	72236312	T	G	FCHO2	EBV-transformed lymphocytes	-0.672912	0.104991	6.16026e-09
GTEx	rs2666747	5	72246282	C	T	FCHO2	EBV-transformed lymphocytes	-0.697321	0.10033	5.13585e-10
GTEx	rs2432236	5	72248719	G	A	FCHO2	EBV-transformed lymphocytes	-0.699005	0.102148	8.44433e-10
GTEx	rs7713398	5	72252475	A	G	FCHO2	EBV-transformed lymphocytes	-0.698754	0.102158	8.56655e-10
GTEx	rs2545646	5	72255808	T	C	FCHO2	EBV-transformed lymphocytes	-0.698765	0.102183	8.62847e-10
GTEx	rs9276830	6	32831756	A	G	PSMB9	EBV-transformed lymphocytes	0.475109	0.0737081	5.21861e-09
GTEx	rs258887	5	72277724	C	A	FCHO2	EBV-transformed lymphocytes	-0.699351	0.1022	8.4485e-10
GTEx	rs30532	5	72335708	C	T	FCHO2	EBV-transformed lymphocytes	0.713407	0.0968166	7.24454e-11
GTEx	rs478575	5	72339109	T	C	FCHO2	EBV-transformed lymphocytes	0.713368	0.0968129	7.24848e-11
GTEx	rs194493	5	72347527	T	G	FCHO2	EBV-transformed lymphocytes	0.71368	0.0969145	7.40412e-11
GTEx	rs984778	6	32400088	C	T	HLA-DRB5	EBV-transformed lymphocytes	-0.687181	0.116099	5.51046e-08
GTEx	rs470926	5	72364673	A	G	FCHO2	EBV-transformed lymphocytes	-0.713358	0.0968118	7.24942e-11
GTEx	rs674980	5	72365332	C	T	FCHO2	EBV-transformed lymphocytes	-0.713358	0.0968118	7.24942e-11
GTEx	rs1200485	5	72385058	A	G	FCHO2	EBV-transformed lymphocytes	-0.713158	0.0967918	7.26783e-11
GTEx	rs564030	5	72402135	G	A	FCHO2	EBV-transformed lymphocytes	-0.693678	0.0988746	3.78815e-10
GTEx	rs984778	6	32400088	C	T	XXbac-BPG300A18.13	fibroblasts	-0.21832	0.0476839	7.67004e-06
GTEx	rs16901618	5	72125995	A	G	FCHO2	fibroblasts	-0.153612	0.031735	2.37645e-06
GTEx	rs4041421	5	72127469	C	T	FCHO2	fibroblasts	-0.151827	0.0317495	3.09922e-06
GTEx	rs13157620	5	72129604	C	T	FCHO2	fibroblasts	-0.151418	0.0317473	3.27986e-06
GTEx	rs1912004	5	72130646	A	G	FCHO2	fibroblasts	-0.154724	0.0320746	2.56297e-06
GTEx	rs1962833	5	72137235	G	A	FCHO2	fibroblasts	-0.151428	0.0317504	3.28222e-06
GTEx	rs1155043	5	72139788	A	G	FCHO2	fibroblasts	-0.15143	0.0317474	3.2749e-06
GTEx	rs1639122	12	6711147	C	A	MRPL51	fibroblasts	0.206546	0.0449323	7.07742e-06
GTEx	rs4704041	5	72147741	G	A	FCHO2	fibroblasts	-0.15143	0.0317474	3.2749e-06
GTEx	rs7734148	5	72160974	A	G	FCHO2	fibroblasts	-0.153024	0.0317363	2.58799e-06
GTEx	rs61216603	5	72163793	G	T	FCHO2	fibroblasts	-0.151515	0.0317499	3.24103e-06
GTEx	rs3797358	5	72168857	T	C	FCHO2	fibroblasts	-0.152928	0.0317337	2.61939e-06
GTEx	rs7707509	5	72172779	G	A	FCHO2	fibroblasts	-0.149844	0.0319998	4.84152e-06
GTEx	rs4704044	5	72180647	C	T	FCHO2	fibroblasts	-0.151344	0.0319959	3.91624e-06
GTEx	rs4704045	5	72182857	A	G	FCHO2	fibroblasts	-0.153091	0.0319367	2.94146e-06
GTEx	rs6861834	5	72186905	A	G	FCHO2	fibroblasts	-0.154342	0.032011	2.59047e-06
GTEx	rs10849688	12	120096227	G	T	RP11-768F21.1	fibroblasts	0.374868	0.0846455	1.46613e-05
GTEx	rs155512	5	72200345	G	A	FCHO2	fibroblasts	-0.150707	0.0320262	4.36745e-06
GTEx	rs34957	5	72204024	A	G	FCHO2	fibroblasts	-0.154491	0.0320798	2.65848e-06
GTEx	rs34958	5	72204099	A	G	FCHO2	fibroblasts	-0.154578	0.0320818	2.62946e-06
GTEx	rs1004040	22	23585132	A	G	FBXW4P1	fibroblasts	0.675376	0.0633967	8.43251e-22
GTEx	rs6003584	22	23585969	A	G	FBXW4P1	fibroblasts	0.422447	0.0826901	6.80701e-07
GTEx	rs155511	5	72236003	G	A	FCHO2	fibroblasts	-0.171568	0.0316271	1.46727e-07
GTEx	rs268793	5	72236312	T	G	FCHO2	fibroblasts	-0.172441	0.0317749	1.45107e-07
GTEx	rs2666747	5	72246282	C	T	FCHO2	fibroblasts	-0.17674	0.031793	7.48854e-08
GTEx	rs383133	19	44467096	T	G	ZNF155	fibroblasts	-0.387876	0.0815547	3.48532e-06
GTEx	rs2432236	5	72248719	G	A	FCHO2	fibroblasts	-0.178714	0.0318079	5.54062e-08
GTEx	rs7713398	5	72252475	A	G	FCHO2	fibroblasts	-0.181842	0.0318503	3.4828e-08
GTEx	rs2545646	5	72255808	T	C	FCHO2	fibroblasts	-0.176687	0.031893	8.24521e-08
GTEx	rs9276830	6	32831756	A	G	PSMB9	fibroblasts	0.280925	0.0490883	3.24755e-08
GTEx	rs258887	5	72277724	C	A	FCHO2	fibroblasts	-0.176438	0.0319121	8.71953e-08
GTEx	rs74957026	19	44063517	C	A	ZNF575	fibroblasts	-0.347755	0.0728785	3.24717e-06
GTEx	rs77288448	12	120935530	C	T	COQ5	fibroblasts	-0.331204	0.0746033	1.39974e-05
GTEx	rs383133	19	44467096	T	G	RP11-15A1.7	fibroblasts	-0.350307	0.0787131	1.33593e-05
GTEx	rs1004040	22	23585132	A	G	BCR	fibroblasts	0.210245	0.0450533	5.20072e-06
GTEx	rs10849688	12	120096227	G	T	TMEM233	fibroblasts	0.396566	0.067756	1.65319e-08
GTEx	rs76474389	12	25265248	A	G	CASC1	fibroblasts	0.609472	0.124528	1.85677e-06
GTEx	rs30532	5	72335708	C	T	FCHO2	fibroblasts	0.179838	0.0318974	5.01671e-08
GTEx	rs478575	5	72339109	T	C	FCHO2	fibroblasts	0.179772	0.0319276	5.21022e-08
GTEx	rs194493	5	72347527	T	G	FCHO2	fibroblasts	0.177725	0.0317806	6.33182e-08
GTEx	rs470926	5	72364673	A	G	FCHO2	fibroblasts	-0.179283	0.0316943	4.56179e-08
GTEx	rs674980	5	72365332	C	T	FCHO2	fibroblasts	-0.179283	0.0316943	4.56179e-08
GTEx	rs1200485	5	72385058	A	G	FCHO2	fibroblasts	-0.179288	0.0316925	4.5513e-08
GTEx	rs564030	5	72402135	G	A	FCHO2	fibroblasts	-0.171425	0.03186	1.82543e-07
GTEx	rs11952819	5	71780033	C	T	MAP1B	fibroblasts	0.250334	0.0541228	6.24388e-06
GTEx	rs62360611	5	71793000	T	C	MAP1B	fibroblasts	0.279204	0.0548615	7.46841e-07
GTEx	rs28732233	6	32427699	C	T	MICB	fibroblasts	-0.655718	0.124802	3.38944e-07
GTEx	rs214220	1	48622182	G	A	RP5-1024N4.4	Colon Sigmoid	0.603143	0.088054	5.71469e-10
GTEx	rs76474389	12	25265248	A	G	CASC1	Colon Sigmoid	1.25516	0.182821	5.29822e-10
GTEx	rs7255083	19	44337803	T	C	ZNF283	Colon Transverse	-0.353403	0.0709998	1.97288e-06
GTEx	rs76474389	12	25265248	A	G	CASC1	Colon Transverse	0.651285	0.121495	3.59182e-07
GTEx	rs984778	6	32400088	C	T	HLA-DRB5	Colon Transverse	-0.550204	0.105259	6.55748e-07
GTEx	rs13199443	6	32419312	A	G	HLA-DRB6	Colon Transverse	0.746098	0.129354	5.42338e-08
GTEx	rs383133	19	44467096	T	G	ZNF223	Esophagus Gastroesophageal Junction	0.795148	0.145789	3.29343e-07
GTEx	rs214220	1	48622182	G	A	SLC5A9	Esophagus Gastroesophageal Junction	0.524221	0.100327	8.88734e-07
GTEx	rs9276830	6	32831756	A	G	PSMB9	Esophagus Gastroesophageal Junction	0.330238	0.0628379	7.80462e-07
GTEx	rs214220	1	48622182	G	A	RP5-1024N4.4	Esophagus Gastroesophageal Junction	0.576421	0.0880984	2.25393e-09
GTEx	rs984778	6	32400088	C	T	HLA-DRB5	Esophagus Gastroesophageal Junction	-0.596252	0.118707	2.09623e-06
GTEx	rs16901618	5	72125995	A	G	FCHO2	Esophagus Mucosa	0.199393	0.0311994	1.09928e-09
GTEx	rs4041421	5	72127469	C	T	FCHO2	Esophagus Mucosa	0.197287	0.0314088	1.99133e-09
GTEx	rs13157620	5	72129604	C	T	FCHO2	Esophagus Mucosa	0.19715	0.0314034	2.02702e-09
GTEx	rs1912004	5	72130646	A	G	FCHO2	Esophagus Mucosa	0.19816	0.0317481	2.4646e-09
GTEx	rs1962833	5	72137235	G	A	FCHO2	Esophagus Mucosa	0.197147	0.0314087	2.03956e-09
GTEx	rs1155043	5	72139788	A	G	FCHO2	Esophagus Mucosa	0.19715	0.0314034	2.02702e-09
GTEx	rs4704041	5	72147741	G	A	FCHO2	Esophagus Mucosa	0.19715	0.0314034	2.02702e-09
GTEx	rs74957026	19	44063517	C	A	LYPD3	Esophagus Mucosa	-0.245149	0.0460066	2.60915e-07
GTEx	rs7734148	5	72160974	A	G	FCHO2	Esophagus Mucosa	0.199187	0.0311881	1.12504e-09
GTEx	rs383133	19	44467096	T	G	ZNF223	Esophagus Mucosa	0.547362	0.0931257	1.6758e-08
GTEx	rs61216603	5	72163793	G	T	FCHO2	Esophagus Mucosa	0.197282	0.0314031	1.9809e-09
GTEx	rs3797358	5	72168857	T	C	FCHO2	Esophagus Mucosa	0.199056	0.0311885	1.15164e-09
GTEx	rs7707509	5	72172779	G	A	FCHO2	Esophagus Mucosa	0.195116	0.0317041	3.93094e-09
GTEx	rs4704044	5	72180647	C	T	FCHO2	Esophagus Mucosa	0.197466	0.031428	1.97148e-09
GTEx	rs4704045	5	72182857	A	G	FCHO2	Esophagus Mucosa	0.194721	0.0318267	4.76184e-09
GTEx	rs214220	1	48622182	G	A	SLC5A9	Esophagus Mucosa	0.428914	0.0712167	7.87914e-09
GTEx	rs6861834	5	72186905	A	G	FCHO2	Esophagus Mucosa	0.195559	0.0315955	3.25867e-09
GTEx	rs155512	5	72200345	G	A	FCHO2	Esophagus Mucosa	0.195656	0.0317225	3.65917e-09
GTEx	rs34957	5	72204024	A	G	FCHO2	Esophagus Mucosa	0.199237	0.0314869	1.55029e-09
GTEx	rs34958	5	72204099	A	G	FCHO2	Esophagus Mucosa	0.19928	0.0314889	1.54204e-09
GTEx	rs71502311	1	48741565	G	A	RP5-1024N4.4	Esophagus Mucosa	-0.468413	0.0985513	3.77984e-06
GTEx	rs155511	5	72236003	G	A	FCHO2	Esophagus Mucosa	0.206202	0.0306868	1.7834e-10
GTEx	rs268793	5	72236312	T	G	FCHO2	Esophagus Mucosa	0.205547	0.0306822	1.99897e-10
GTEx	rs4102203	12	120976371	T	C	COQ5	Esophagus Mucosa	-0.438063	0.0793524	1.02056e-07
GTEx	rs11751846	6	32587949	C	T	HLA-DQA1	Esophagus Mucosa	1.16165	0.2142	1.64707e-07
GTEx	rs2666747	5	72246282	C	T	FCHO2	Esophagus Mucosa	0.210415	0.0311487	1.45959e-10
GTEx	rs383133	19	44467096	T	G	ZNF155	Esophagus Mucosa	-0.406199	0.0763319	2.69982e-07
GTEx	rs2432236	5	72248719	G	A	FCHO2	Esophagus Mucosa	0.213499	0.0309026	6.10564e-11
GTEx	rs7713398	5	72252475	A	G	FCHO2	Esophagus Mucosa	0.214861	0.0312002	6.93228e-11
GTEx	rs2545646	5	72255808	T	C	FCHO2	Esophagus Mucosa	0.212563	0.0310688	8.94709e-11
GTEx	rs9276830	6	32831756	A	G	PSMB9	Esophagus Mucosa	0.263066	0.0452851	2.38432e-08
GTEx	rs258887	5	72277724	C	A	FCHO2	Esophagus Mucosa	0.212402	0.0310816	9.36218e-11
GTEx	rs77288448	12	120935530	C	T	COQ5	Esophagus Mucosa	-0.393817	0.0730149	1.90267e-07
GTEx	rs383133	19	44467096	T	G	RP11-15A1.7	Esophagus Mucosa	-0.382669	0.0818777	5.36985e-06
GTEx	rs7955576	12	25226388	T	C	LRMP	Esophagus Mucosa	-0.389746	0.0645193	7.16461e-09
GTEx	rs214220	1	48622182	G	A	RP5-1024N4.4	Esophagus Mucosa	0.558365	0.0660807	5.49707e-15
GTEx	rs76474389	12	25265248	A	G	CASC1	Esophagus Mucosa	0.986398	0.140504	3.21767e-11
GTEx	rs30532	5	72335708	C	T	FCHO2	Esophagus Mucosa	-0.210843	0.0312895	1.60368e-10
GTEx	rs478575	5	72339109	T	C	FCHO2	Esophagus Mucosa	-0.210834	0.031286	1.59929e-10
GTEx	rs194493	5	72347527	T	G	FCHO2	Esophagus Mucosa	-0.206169	0.0314457	4.43088e-10
GTEx	rs984778	6	32400088	C	T	HLA-DRB5	Esophagus Mucosa	-0.625986	0.083715	2.20026e-12
GTEx	rs13199443	6	32419312	A	G	HLA-DRB6	Esophagus Mucosa	0.76161	0.124463	4.73691e-09
GTEx	rs470926	5	72364673	A	G	FCHO2	Esophagus Mucosa	0.211904	0.031282	1.31266e-10
GTEx	rs674980	5	72365332	C	T	FCHO2	Esophagus Mucosa	0.211884	0.0312829	1.31882e-10
GTEx	rs1200485	5	72385058	A	G	FCHO2	Esophagus Mucosa	0.210724	0.0312848	1.62886e-10
GTEx	rs564030	5	72402135	G	A	FCHO2	Esophagus Mucosa	0.199384	0.0315976	1.70434e-09
GTEx	rs984778	6	32400088	C	T	HLA-DRB1	Esophagus Mucosa	-0.5088	0.0748381	1.14173e-10
GTEx	rs984778	6	32400088	C	T	HLA-DQB1	Esophagus Mucosa	-0.428846	0.0873164	1.85107e-06
GTEx	rs13199443	6	32419312	A	G	HLA-DQA1	Esophagus Muscularis	0.6334	0.128027	1.71144e-06
GTEx	rs4959106	6	32583159	T	C	HLA-DQA2	Esophagus Muscularis	0.43252	0.0921261	5.25293e-06
GTEx	rs383133	19	44467096	T	G	RP11-15A1.3	Esophagus Muscularis	-0.513834	0.109628	5.43452e-06
GTEx	rs214220	1	48622182	G	A	SLC5A9	Esophagus Muscularis	0.376326	0.0706716	2.96797e-07
GTEx	rs11751846	6	32587949	C	T	HLA-DQA1	Esophagus Muscularis	1.15733	0.227703	9.23084e-07
GTEx	rs383133	19	44467096	T	G	ZNF155	Esophagus Muscularis	-0.410718	0.0809465	9.60692e-07
GTEx	rs3788337	22	23412017	G	A	GNAZ	Esophagus Muscularis	-0.182877	0.0399459	8.69911e-06
GTEx	rs9276830	6	32831756	A	G	PSMB9	Esophagus Muscularis	0.245569	0.046095	2.93333e-07
GTEx	rs383133	19	44467096	T	G	RP11-15A1.7	Esophagus Muscularis	-0.44913	0.0847865	3.38681e-07
GTEx	rs11751846	6	32587949	C	T	HLA-DQB1	Esophagus Muscularis	1.18928	0.229777	5.99309e-07
GTEx	rs3130239	6	33101269	G	A	RPL32P1	Esophagus Muscularis	-0.749597	0.159823	5.36145e-06
GTEx	rs3130239	6	33101269	G	A	HLA-DPB1	Esophagus Muscularis	-0.652119	0.134719	2.76387e-06
GTEx	rs214220	1	48622182	G	A	RP5-1024N4.4	Esophagus Muscularis	0.412547	0.0575286	1.83359e-11
GTEx	rs76474389	12	25265248	A	G	CASC1	Esophagus Muscularis	0.996048	0.129702	9.66381e-13
GTEx	rs984778	6	32400088	C	T	HLA-DRB5	Esophagus Muscularis	-0.520853	0.0925384	6.82291e-08
GTEx	rs28732233	6	32427699	C	T	HLA-DRB6	Esophagus Muscularis	1.01902	0.218754	6.15805e-06
GTEx	rs13199443	6	32419312	A	G	HLA-DRB6	Esophagus Muscularis	0.744286	0.127751	2.54709e-08
GTEx	rs984778	6	32400088	C	T	HLA-DRB1	Esophagus Muscularis	-0.403314	0.0868436	6.54735e-06
GTEx	rs13199443	6	32419312	A	G	HLA-DQB2	Esophagus Muscularis	-0.624813	0.128009	2.30715e-06
GTEx	rs9366793	6	32301289	T	C	CYP21A1P	Esophagus Muscularis	0.368054	0.0678204	1.82267e-07
GTEx	rs16901618	5	72125995	A	G	FCHO2	Heart Atrial Appendage	-0.247702	0.0471496	6.42295e-07
GTEx	rs4041421	5	72127469	C	T	FCHO2	Heart Atrial Appendage	-0.247614	0.0471409	6.44874e-07
GTEx	rs13157620	5	72129604	C	T	FCHO2	Heart Atrial Appendage	-0.247614	0.0471409	6.44874e-07
GTEx	rs1912004	5	72130646	A	G	FCHO2	Heart Atrial Appendage	-0.246361	0.0470399	6.90212e-07
GTEx	rs1962833	5	72137235	G	A	FCHO2	Heart Atrial Appendage	-0.247616	0.047142	6.45127e-07
GTEx	rs1155043	5	72139788	A	G	FCHO2	Heart Atrial Appendage	-0.247614	0.0471409	6.44874e-07
GTEx	rs4704041	5	72147741	G	A	FCHO2	Heart Atrial Appendage	-0.247754	0.0471773	6.48001e-07
GTEx	rs7734148	5	72160974	A	G	FCHO2	Heart Atrial Appendage	-0.247977	0.0471818	6.35955e-07
GTEx	rs61216603	5	72163793	G	T	FCHO2	Heart Atrial Appendage	-0.247977	0.0471818	6.35955e-07
GTEx	rs3797358	5	72168857	T	C	FCHO2	Heart Atrial Appendage	-0.247614	0.0471409	6.44874e-07
GTEx	rs7707509	5	72172779	G	A	FCHO2	Heart Atrial Appendage	-0.251173	0.0472486	4.86688e-07
GTEx	rs4704044	5	72180647	C	T	FCHO2	Heart Atrial Appendage	-0.251803	0.0473558	4.83934e-07
GTEx	rs4704045	5	72182857	A	G	FCHO2	Heart Atrial Appendage	-0.257871	0.0472434	2.56787e-07
GTEx	rs214220	1	48622182	G	A	SLC5A9	Heart Atrial Appendage	0.455107	0.0929801	3.04812e-06
GTEx	rs6861834	5	72186905	A	G	FCHO2	Heart Atrial Appendage	-0.258173	0.0473689	2.66362e-07
GTEx	rs155512	5	72200345	G	A	FCHO2	Heart Atrial Appendage	-0.251292	0.0472942	4.9237e-07
GTEx	rs34957	5	72204024	A	G	FCHO2	Heart Atrial Appendage	-0.25126	0.0474094	5.23098e-07
GTEx	rs34958	5	72204099	A	G	FCHO2	Heart Atrial Appendage	-0.251237	0.047411	5.24651e-07
GTEx	rs155511	5	72236003	G	A	FCHO2	Heart Atrial Appendage	-0.240889	0.046883	1.06744e-06
GTEx	rs268793	5	72236312	T	G	FCHO2	Heart Atrial Appendage	-0.240052	0.0467903	1.10399e-06
GTEx	rs2666747	5	72246282	C	T	FCHO2	Heart Atrial Appendage	-0.240475	0.0476165	1.56422e-06
GTEx	rs2432236	5	72248719	G	A	FCHO2	Heart Atrial Appendage	-0.242088	0.0478137	1.47917e-06
GTEx	rs7713398	5	72252475	A	G	FCHO2	Heart Atrial Appendage	-0.235768	0.0485445	3.5796e-06
GTEx	rs2545646	5	72255808	T	C	FCHO2	Heart Atrial Appendage	-0.235815	0.0485485	3.57103e-06
GTEx	rs258887	5	72277724	C	A	FCHO2	Heart Atrial Appendage	-0.235842	0.0485452	3.55773e-06
GTEx	rs214220	1	48622182	G	A	RP5-1024N4.4	Heart Atrial Appendage	0.40435	0.0836311	3.92511e-06
GTEx	rs76474389	12	25265248	A	G	CASC1	Heart Atrial Appendage	1.16791	0.108766	2.43061e-19
GTEx	rs30532	5	72335708	C	T	FCHO2	Heart Atrial Appendage	0.238479	0.0489115	3.30341e-06
GTEx	rs478575	5	72339109	T	C	FCHO2	Heart Atrial Appendage	0.238707	0.0489696	3.31921e-06
GTEx	rs194493	5	72347527	T	G	FCHO2	Heart Atrial Appendage	0.236237	0.048583	3.49288e-06
GTEx	rs13199443	6	32419312	A	G	HLA-DRB6	Heart Atrial Appendage	0.928164	0.150807	9.91976e-09
GTEx	rs470926	5	72364673	A	G	FCHO2	Heart Atrial Appendage	-0.237133	0.0487089	3.40763e-06
GTEx	rs674980	5	72365332	C	T	FCHO2	Heart Atrial Appendage	-0.237122	0.0487077	3.40918e-06
GTEx	rs1200485	5	72385058	A	G	FCHO2	Heart Atrial Appendage	-0.235768	0.0485445	3.5796e-06
GTEx	rs214220	1	48622182	G	A	SLC5A9	Heart Left Ventricle	0.496821	0.0817403	9.28548e-09
GTEx	rs3130239	6	33101269	G	A	HLA-DPB1	Heart Left Ventricle	-0.565218	0.104136	2.19264e-07
GTEx	rs214220	1	48622182	G	A	RP5-1024N4.4	Heart Left Ventricle	0.360038	0.0671081	2.93902e-07
GTEx	rs76474389	12	25265248	A	G	CASC1	Heart Left Ventricle	0.7465	0.131363	6.50771e-08
GTEx	rs984778	6	32400088	C	T	HLA-DRB5	Heart Left Ventricle	-0.566081	0.0925326	7.60829e-09
GTEx	rs13199443	6	32419312	A	G	HLA-DRB6	Heart Left Ventricle	0.890044	0.128403	1.09069e-10
GTEx	rs10849688	12	120096227	G	T	RP11-768F21.1	Liver	0.760741	0.147315	1.925e-06
GTEx	rs4959106	6	32583159	T	C	HLA-DQA2	Lung	0.35757	0.0737845	2.28193e-06
GTEx	rs11751846	6	32587949	C	T	HLA-DRB5	Lung	-0.993977	0.196801	8.81103e-07
GTEx	rs383133	19	44467096	T	G	ZNF223	Lung	0.393383	0.0820572	2.89461e-06
GTEx	rs10849688	12	120096227	G	T	RP11-768F21.1	Lung	0.341615	0.0736113	5.75807e-06
GTEx	rs73264846	12	6717258	A	G	RP4-761J14.8	Lung	-0.254824	0.0558717	8.1882e-06
GTEx	rs1004040	22	23585132	A	G	FBXW4P1	Lung	0.225814	0.0460223	1.72761e-06
GTEx	rs383133	19	44467096	T	G	ZNF155	Lung	-0.415734	0.0759099	1.10755e-07
GTEx	rs9276830	6	32831756	A	G	PSMB9	Lung	0.366403	0.0432576	2.6454e-15
GTEx	rs3130239	6	33101269	G	A	HLA-DPB2	Lung	0.708913	0.137427	5.2743e-07
GTEx	rs74957026	19	44063517	C	A	ZNF575	Lung	-0.303629	0.0568002	2.12424e-07
GTEx	rs383133	19	44467096	T	G	RP11-15A1.7	Lung	-0.381708	0.07183	2.47997e-07
GTEx	rs214220	1	48622182	G	A	RP5-1024N4.4	Lung	0.323261	0.0598417	1.60772e-07
GTEx	rs11986346	8	121029058	T	G	DEPTOR	Lung	0.277425	0.0498187	6.96437e-08
GTEx	rs984778	6	32400088	C	T	HLA-DRB5	Lung	-0.540578	0.0821202	2.96127e-10
GTEx	rs28732233	6	32427699	C	T	HLA-DRB6	Lung	0.796466	0.170519	5.03878e-06
GTEx	rs13199443	6	32419312	A	G	HLA-DRB6	Lung	0.850026	0.0947308	9.20492e-17
GTEx	rs984778	6	32400088	C	T	HLA-DRB1	Lung	-0.42121	0.076162	8.45117e-08
GTEx	rs984778	6	32400088	C	T	XXbac-BPG254F23.6	Lung	-0.411935	0.0785731	3.51266e-07
GTEx	rs13199443	6	32419312	A	G	HLA-DQB2	Lung	-0.582024	0.0920631	1.27857e-09
GTEx	rs28732233	6	32427699	C	T	MICB	Lung	-0.765233	0.131841	2.07276e-08
GTEx	rs13199443	6	32419312	A	G	HLA-DQA1	Muscle Skeletal	0.608383	0.0983725	1.90647e-09
GTEx	rs4959106	6	32583159	T	C	HLA-DQA2	Muscle Skeletal	0.400089	0.074103	1.31032e-07
GTEx	rs214220	1	48622182	G	A	SLC5A9	Muscle Skeletal	0.409419	0.0683016	5.52507e-09
GTEx	rs56339124	22	23461300	G	A	BCR	Muscle Skeletal	-0.612953	0.119419	4.97231e-07
GTEx	rs4959106	6	32583159	T	C	HLA-DRB6	Muscle Skeletal	0.508917	0.0737688	2.82838e-11
GTEx	rs11751846	6	32587949	C	T	HLA-DQB1-AS1	Muscle Skeletal	0.845541	0.182935	5.52407e-06
GTEx	rs11751846	6	32587949	C	T	HLA-DQA1	Muscle Skeletal	0.944284	0.174135	1.16124e-07
GTEx	rs383133	19	44467096	T	G	ZNF155	Muscle Skeletal	-0.363101	0.0675376	1.47193e-07
GTEx	rs9276830	6	32831756	A	G	PSMB9	Muscle Skeletal	0.221305	0.0385262	2.15398e-08
GTEx	rs13199443	6	32419312	A	G	HLA-DRA	Muscle Skeletal	0.301808	0.0620396	1.80363e-06
GTEx	rs383133	19	44467096	T	G	RP11-15A1.7	Muscle Skeletal	-0.379646	0.0677483	4.53854e-08
GTEx	rs11751846	6	32587949	C	T	HLA-DQB1	Muscle Skeletal	1.11666	0.175935	7.53376e-10
GTEx	rs214220	1	48622182	G	A	RP5-1024N4.4	Muscle Skeletal	0.319553	0.061048	3.00695e-07
GTEx	rs76474389	12	25265248	A	G	CASC1	Muscle Skeletal	0.855337	0.117932	3.11396e-12
GTEx	rs984778	6	32400088	C	T	HLA-DRB5	Muscle Skeletal	-0.61256	0.0715279	4.71447e-16
GTEx	rs28732233	6	32427699	C	T	HLA-DRB6	Muscle Skeletal	0.916679	0.177306	4.13878e-07
GTEx	rs13199443	6	32419312	A	G	HLA-DRB6	Muscle Skeletal	0.881533	0.0953271	3.39406e-18
GTEx	rs984778	6	32400088	C	T	HLA-DRB1	Muscle Skeletal	-0.460171	0.0650702	9.70773e-12
GTEx	rs984778	6	32400088	C	T	HLA-DQB1	Muscle Skeletal	-0.399237	0.0746115	1.67461e-07
GTEx	rs9366793	6	32301289	T	C	HLA-DRB1	Muscle Skeletal	-0.33303	0.0660588	7.762e-07
GTEx	rs13199443	6	32419312	A	G	HLA-DQB2	Muscle Skeletal	-0.530059	0.101408	3.12095e-07
GTEx	rs9366793	6	32301289	T	C	HLA-DQA2	Nerve Tibial	0.386696	0.0823379	4.72932e-06
GTEx	rs4959106	6	32583159	T	C	HLA-DQA2	Nerve Tibial	0.472623	0.0765427	3.28804e-09
GTEx	rs16901618	5	72125995	A	G	FCHO2	Nerve Tibial	-0.266077	0.0353499	1.42656e-12
GTEx	rs4041421	5	72127469	C	T	FCHO2	Nerve Tibial	-0.265749	0.0353489	1.50686e-12
GTEx	rs13157620	5	72129604	C	T	FCHO2	Nerve Tibial	-0.265137	0.0353494	1.6741e-12
GTEx	rs1912004	5	72130646	A	G	FCHO2	Nerve Tibial	-0.270404	0.0353488	6.7686e-13
GTEx	rs1962833	5	72137235	G	A	FCHO2	Nerve Tibial	-0.265285	0.0353492	1.632e-12
GTEx	rs1155043	5	72139788	A	G	FCHO2	Nerve Tibial	-0.265166	0.035349	1.66526e-12
GTEx	rs4704041	5	72147741	G	A	FCHO2	Nerve Tibial	-0.265072	0.0353446	1.68255e-12
GTEx	rs71502311	1	48741565	G	A	SKINTL	Nerve Tibial	0.590539	0.112717	3.8544e-07
GTEx	rs7734148	5	72160974	A	G	FCHO2	Nerve Tibial	-0.265072	0.0353446	1.68255e-12
GTEx	rs61216603	5	72163793	G	T	FCHO2	Nerve Tibial	-0.265072	0.0353446	1.68255e-12
GTEx	rs3797358	5	72168857	T	C	FCHO2	Nerve Tibial	-0.265137	0.0353494	1.6741e-12
GTEx	rs7707509	5	72172779	G	A	FCHO2	Nerve Tibial	-0.267471	0.0353728	1.15716e-12
GTEx	rs383133	19	44467096	T	G	ZNF404	Nerve Tibial	-0.263305	0.0579258	9.16104e-06
GTEx	rs4704044	5	72180647	C	T	FCHO2	Nerve Tibial	-0.267392	0.0353718	1.17144e-12
GTEx	rs4704045	5	72182857	A	G	FCHO2	Nerve Tibial	-0.265057	0.035771	2.88939e-12
GTEx	rs214220	1	48622182	G	A	SLC5A9	Nerve Tibial	0.581881	0.0682095	2.66515e-15
GTEx	rs6861834	5	72186905	A	G	FCHO2	Nerve Tibial	-0.264799	0.0358027	3.13807e-12
GTEx	rs9366793	6	32301289	T	C	HCG23	Nerve Tibial	0.383333	0.07717	1.38669e-06
GTEx	rs4959106	6	32583159	T	C	HLA-DRB6	Nerve Tibial	0.431374	0.0840725	6.45355e-07
GTEx	rs155512	5	72200345	G	A	FCHO2	Nerve Tibial	-0.267506	0.0353767	1.15612e-12
GTEx	rs34957	5	72204024	A	G	FCHO2	Nerve Tibial	-0.268157	0.0354091	1.07838e-12
GTEx	rs34958	5	72204099	A	G	FCHO2	Nerve Tibial	-0.268173	0.0354103	1.077e-12
GTEx	rs71502311	1	48741565	G	A	RP5-1024N4.4	Nerve Tibial	-0.534845	0.102969	4.77847e-07
GTEx	rs1004040	22	23585132	A	G	FBXW4P1	Nerve Tibial	0.516138	0.0537671	2.24703e-18
GTEx	rs6003584	22	23585969	A	G	FBXW4P1	Nerve Tibial	0.349265	0.0717588	2.19555e-06
GTEx	rs155511	5	72236003	G	A	FCHO2	Nerve Tibial	-0.255356	0.0347493	4.17064e-12
GTEx	rs268793	5	72236312	T	G	FCHO2	Nerve Tibial	-0.255327	0.0347478	4.18358e-12
GTEx	rs10849688	12	120096227	G	T	PRKAB1	Nerve Tibial	-0.200012	0.0415765	2.83663e-06
GTEx	rs11751846	6	32587949	C	T	HLA-DQA1	Nerve Tibial	0.879786	0.192925	8.59633e-06
GTEx	rs2666747	5	72246282	C	T	FCHO2	Nerve Tibial	-0.255469	0.0355313	1.06873e-11
GTEx	rs2432236	5	72248719	G	A	FCHO2	Nerve Tibial	-0.255571	0.0355359	1.05653e-11
GTEx	rs7713398	5	72252475	A	G	FCHO2	Nerve Tibial	-0.258859	0.0357668	8.07505e-12
GTEx	rs2545646	5	72255808	T	C	FCHO2	Nerve Tibial	-0.259006	0.0357688	7.89933e-12
GTEx	rs9276830	6	32831756	A	G	PSMB9	Nerve Tibial	0.219421	0.03387	6.2723e-10
GTEx	rs3130239	6	33101269	G	A	HLA-DPB2	Nerve Tibial	0.612867	0.113022	1.58059e-07
GTEx	rs7708257	5	142055537	T	G	FGF1	Nerve Tibial	-0.3285	0.0291659	2.07201e-23
GTEx	rs7736454	5	142054379	A	G	FGF1	Nerve Tibial	-0.332215	0.0279285	2.22963e-25
GTEx	rs1445757	5	142054092	A	G	FGF1	Nerve Tibial	-0.346025	0.0283849	2.64022e-26
GTEx	rs9885434	5	142052163	A	G	FGF1	Nerve Tibial	-0.331348	0.0280625	4.19469e-25
GTEx	rs28625535	5	142051875	G	T	FGF1	Nerve Tibial	-0.337224	0.0279036	5.65117e-26
GTEx	rs28573977	5	142051860	C	T	FGF1	Nerve Tibial	-0.337312	0.0279797	7.00485e-26
GTEx	rs258887	5	72277724	C	A	FCHO2	Nerve Tibial	-0.259161	0.0357728	7.73556e-12
GTEx	rs214220	1	48622182	G	A	SKINTL	Nerve Tibial	-0.362889	0.0812636	1.29215e-05
GTEx	rs2015008	5	142050499	T	G	FGF1	Nerve Tibial	-0.328481	0.0281645	1.18632e-24
GTEx	rs74957026	19	44063517	C	A	ZNF575	Nerve Tibial	-0.264187	0.0597722	1.56939e-05
GTEx	rs10477189	5	142048715	T	C	FGF1	Nerve Tibial	-0.327127	0.0293557	4.85309e-23
GTEx	rs9324890	5	142048307	A	G	FGF1	Nerve Tibial	-0.327236	0.0293817	5.06972e-23
GTEx	rs9324889	5	142048269	C	T	FGF1	Nerve Tibial	-0.32717	0.0293582	4.83471e-23
GTEx	rs9324887	5	142047831	A	G	FGF1	Nerve Tibial	-0.326674	0.0282728	2.58498e-24
GTEx	rs383133	19	44467096	T	G	RP11-15A1.7	Nerve Tibial	-0.413672	0.0890232	5.88927e-06
GTEx	rs11751846	6	32587949	C	T	XXbac-BPG254F23.6	Nerve Tibial	1.00986	0.211184	3.22948e-06
GTEx	rs3130239	6	33101269	G	A	HLA-DPB1	Nerve Tibial	-0.451532	0.0897861	1.04192e-06
GTEx	rs1004040	22	23585132	A	G	BCR	Nerve Tibial	0.271241	0.0431799	1.8447e-09
GTEx	rs6003584	22	23585969	A	G	BCR	Nerve Tibial	0.288659	0.0516188	6.80149e-08
GTEx	rs214220	1	48622182	G	A	RP5-1024N4.4	Nerve Tibial	0.580817	0.0666062	7.80759e-16
GTEx	rs76474389	12	25265248	A	G	CASC1	Nerve Tibial	1.23375	0.10841	8.97574e-24
GTEx	rs30532	5	72335708	C	T	FCHO2	Nerve Tibial	0.258978	0.0357796	8.03901e-12
GTEx	rs478575	5	72339109	T	C	FCHO2	Nerve Tibial	0.258915	0.0357706	8.03681e-12
GTEx	rs194493	5	72347527	T	G	FCHO2	Nerve Tibial	0.260065	0.0356942	6.05575e-12
GTEx	rs984778	6	32400088	C	T	HLA-DRB5	Nerve Tibial	-0.452052	0.0892252	8.74633e-07
GTEx	rs28732233	6	32427699	C	T	HLA-DRB6	Nerve Tibial	0.952544	0.180763	3.32907e-07
GTEx	rs13199443	6	32419312	A	G	HLA-DRB6	Nerve Tibial	0.813134	0.108956	2.09911e-12
GTEx	rs470926	5	72364673	A	G	FCHO2	Nerve Tibial	-0.258893	0.0357693	8.05367e-12
GTEx	rs674980	5	72365332	C	T	FCHO2	Nerve Tibial	-0.258894	0.0357697	8.05614e-12
GTEx	rs1200485	5	72385058	A	G	FCHO2	Nerve Tibial	-0.258859	0.0357668	8.07505e-12
GTEx	rs564030	5	72402135	G	A	FCHO2	Nerve Tibial	-0.267491	0.0356812	1.71286e-12
GTEx	rs984778	6	32400088	C	T	HLA-DRB1	Nerve Tibial	-0.403771	0.0781831	5.50692e-07
GTEx	rs984778	6	32400088	C	T	XXbac-BPG254F23.6	Nerve Tibial	-0.466934	0.0935693	1.24746e-06
GTEx	rs13199443	6	32419312	A	G	HLA-DQB2	Nerve Tibial	-0.658603	0.107987	4.92982e-09
GTEx	rs13199443	6	32419312	A	G	HLA-DOB	Nerve Tibial	-0.550791	0.118877	6.24985e-06
GTEx	rs13199443	6	32419312	A	G	MICB	Nerve Tibial	-0.530768	0.104355	7.97146e-07
GTEx	rs28732233	6	32427699	C	T	MICB	Nerve Tibial	-0.927624	0.161546	3.1782e-08
GTEx	rs1004040	22	23585132	A	G	FBXW4P1	Ovary	0.853334	0.123138	2.46957e-09
GTEx	rs74957026	19	44063517	C	A	XRCC1	Pancreas	-0.340631	0.0712682	5.37588e-06
GTEx	rs13199443	6	32419312	A	G	HLA-DRB6	Pancreas	0.803544	0.141832	1.15212e-07
GTEx	rs7255083	19	44337803	T	C	ZNF283	Pituitary	-0.534068	0.0896117	1.13535e-07
GTEx	rs13199443	6	32419312	A	G	HLA-DRB6	Pituitary	1.02464	0.193537	1.51325e-06
GTEx	rs76474389	12	25265248	A	G	CASC1	Prostate	0.918778	0.165377	5.33998e-07
GTEx	rs1988315	22	23310978	T	C	BCR	Skin Not Sun Exposed Suprapubic	0.221451	0.047515	6.62903e-06
GTEx	rs383133	19	44467096	T	G	ZNF223	Skin Not Sun Exposed Suprapubic	0.596938	0.114295	5.45135e-07
GTEx	rs214220	1	48622182	G	A	SLC5A9	Skin Not Sun Exposed Suprapubic	-0.312895	0.0643341	2.74968e-06
GTEx	rs9276830	6	32831756	A	G	PSMB9	Skin Not Sun Exposed Suprapubic	0.315279	0.0575696	1.66267e-07
GTEx	rs214220	1	48622182	G	A	SKINTL	Skin Not Sun Exposed Suprapubic	-0.49373	0.0726417	2.03753e-10
GTEx	rs11751846	6	32587949	C	T	XXbac-BPG254F23.6	Skin Not Sun Exposed Suprapubic	1.51276	0.239247	2.48053e-09
GTEx	rs6003584	22	23585969	A	G	BCR	Skin Not Sun Exposed Suprapubic	0.263133	0.0505124	5.80176e-07
GTEx	rs76474389	12	25265248	A	G	CASC1	Skin Not Sun Exposed Suprapubic	0.950554	0.136755	8.86294e-11
GTEx	rs984778	6	32400088	C	T	HLA-DRB5	Skin Not Sun Exposed Suprapubic	-0.56242	0.106126	3.82106e-07
GTEx	rs13199443	6	32419312	A	G	HLA-DRB6	Skin Not Sun Exposed Suprapubic	0.888861	0.136671	9.67409e-10
GTEx	rs11609726	12	7118409	G	A	LRRC23	Skin Not Sun Exposed Suprapubic	-0.413039	0.0895087	8.06846e-06
GTEx	rs4959106	6	32583159	T	C	PRRT1	Skin Sun Exposed Lower leg	0.261937	0.0546804	2.80075e-06
GTEx	rs1988315	22	23310978	T	C	BCR	Skin Sun Exposed Lower leg	0.249209	0.0397091	1.44719e-09
GTEx	rs16901618	5	72125995	A	G	FCHO2	Skin Sun Exposed Lower leg	-0.148388	0.0308213	2.50723e-06
GTEx	rs4041421	5	72127469	C	T	FCHO2	Skin Sun Exposed Lower leg	-0.148622	0.0307463	2.29337e-06
GTEx	rs13157620	5	72129604	C	T	FCHO2	Skin Sun Exposed Lower leg	-0.148532	0.0307358	2.30711e-06
GTEx	rs1912004	5	72130646	A	G	FCHO2	Skin Sun Exposed Lower leg	-0.148065	0.0309731	2.93038e-06
GTEx	rs1962833	5	72137235	G	A	FCHO2	Skin Sun Exposed Lower leg	-0.148564	0.0307378	2.29922e-06
GTEx	rs1155043	5	72139788	A	G	FCHO2	Skin Sun Exposed Lower leg	-0.148532	0.0307358	2.30711e-06
GTEx	rs4704041	5	72147741	G	A	FCHO2	Skin Sun Exposed Lower leg	-0.148654	0.030736	2.26532e-06
GTEx	rs74957026	19	44063517	C	A	LYPD3	Skin Sun Exposed Lower leg	-0.185348	0.0395296	4.44039e-06
GTEx	rs71502311	1	48741565	G	A	SKINTL	Skin Sun Exposed Lower leg	0.485196	0.0954222	7.05033e-07
GTEx	rs7734148	5	72160974	A	G	FCHO2	Skin Sun Exposed Lower leg	-0.148366	0.0308041	2.48422e-06
GTEx	rs61216603	5	72163793	G	T	FCHO2	Skin Sun Exposed Lower leg	-0.148651	0.0307396	2.2723e-06
GTEx	rs3797358	5	72168857	T	C	FCHO2	Skin Sun Exposed Lower leg	-0.148243	0.0307999	2.5228e-06
GTEx	rs7707509	5	72172779	G	A	FCHO2	Skin Sun Exposed Lower leg	-0.144882	0.0311229	5.16597e-06
GTEx	rs4704044	5	72180647	C	T	FCHO2	Skin Sun Exposed Lower leg	-0.14327	0.0311467	6.61054e-06
GTEx	rs4704045	5	72182857	A	G	FCHO2	Skin Sun Exposed Lower leg	-0.144952	0.0312923	5.72355e-06
GTEx	rs214220	1	48622182	G	A	SLC5A9	Skin Sun Exposed Lower leg	-0.283345	0.0526356	1.6358e-07
GTEx	rs56339124	22	23461300	G	A	BCR	Skin Sun Exposed Lower leg	-0.709996	0.122035	1.74504e-08
GTEx	rs4959106	6	32583159	T	C	HLA-DRB6	Skin Sun Exposed Lower leg	0.454606	0.0803457	4.0317e-08
GTEx	rs155512	5	72200345	G	A	FCHO2	Skin Sun Exposed Lower leg	-0.145133	0.0311702	5.14303e-06
GTEx	rs34957	5	72204024	A	G	FCHO2	Skin Sun Exposed Lower leg	-0.145938	0.0312237	4.74787e-06
GTEx	rs34958	5	72204099	A	G	FCHO2	Skin Sun Exposed Lower leg	-0.146017	0.0312253	4.69935e-06
GTEx	rs1004040	22	23585132	A	G	FBXW4P1	Skin Sun Exposed Lower leg	0.314274	0.0577136	1.19656e-07
GTEx	rs6003584	22	23585969	A	G	FBXW4P1	Skin Sun Exposed Lower leg	0.35055	0.0703797	1.15532e-06
GTEx	rs74957026	19	44063517	C	A	PINLYP	Skin Sun Exposed Lower leg	0.31882	0.0613532	4.1096e-07
GTEx	rs155511	5	72236003	G	A	FCHO2	Skin Sun Exposed Lower leg	-0.15401	0.0304033	7.72696e-07
GTEx	rs268793	5	72236312	T	G	FCHO2	Skin Sun Exposed Lower leg	-0.154049	0.0306396	9.25134e-07
GTEx	rs11751846	6	32587949	C	T	HLA-DQA1	Skin Sun Exposed Lower leg	0.926292	0.20147	6.67428e-06
GTEx	rs984778	6	32400088	C	T	HLA-DRA	Skin Sun Exposed Lower leg	-0.214661	0.0454904	3.87814e-06
GTEx	rs2666747	5	72246282	C	T	FCHO2	Skin Sun Exposed Lower leg	-0.159589	0.0306474	3.8994e-07
GTEx	rs383133	19	44467096	T	G	ZNF155	Skin Sun Exposed Lower leg	-0.693673	0.0775008	6.89354e-17
GTEx	rs2432236	5	72248719	G	A	FCHO2	Skin Sun Exposed Lower leg	-0.158475	0.0307071	4.88551e-07
GTEx	rs7713398	5	72252475	A	G	FCHO2	Skin Sun Exposed Lower leg	-0.162499	0.0307858	2.75131e-07
GTEx	rs2545646	5	72255808	T	C	FCHO2	Skin Sun Exposed Lower leg	-0.162604	0.0307914	2.71822e-07
GTEx	rs9276830	6	32831756	A	G	PSMB9	Skin Sun Exposed Lower leg	0.269784	0.0455495	9.98253e-09
GTEx	rs3130239	6	33101269	G	A	HLA-DPB2	Skin Sun Exposed Lower leg	0.954839	0.130091	2.73979e-12
GTEx	rs258887	5	72277724	C	A	FCHO2	Skin Sun Exposed Lower leg	-0.16251	0.0308031	2.78683e-07
GTEx	rs214220	1	48622182	G	A	SKINTL	Skin Sun Exposed Lower leg	-0.424006	0.0645755	2.79234e-10
GTEx	rs74957026	19	44063517	C	A	ZNF575	Skin Sun Exposed Lower leg	-0.268237	0.0495308	1.39056e-07
GTEx	rs383133	19	44467096	T	G	RP11-15A1.7	Skin Sun Exposed Lower leg	-0.645934	0.0736454	2.37683e-16
GTEx	rs11751846	6	32587949	C	T	XXbac-BPG254F23.6	Skin Sun Exposed Lower leg	1.20733	0.185845	4.1631e-10
GTEx	rs11751846	6	32587949	C	T	HLA-DQB1	Skin Sun Exposed Lower leg	0.964908	0.20993	6.71412e-06
GTEx	rs71502311	1	48741565	G	A	SLC5A9	Skin Sun Exposed Lower leg	0.338295	0.0768166	1.55438e-05
GTEx	rs3130239	6	33101269	G	A	HLA-DPB1	Skin Sun Exposed Lower leg	-0.588903	0.0992803	9.52015e-09
GTEx	rs76474389	12	25265248	A	G	CASC1	Skin Sun Exposed Lower leg	0.699231	0.0884934	7.81954e-14
GTEx	rs30532	5	72335708	C	T	FCHO2	Skin Sun Exposed Lower leg	0.160714	0.0306904	3.37808e-07
GTEx	rs478575	5	72339109	T	C	FCHO2	Skin Sun Exposed Lower leg	0.160064	0.0307055	3.7938e-07
GTEx	rs194493	5	72347527	T	G	FCHO2	Skin Sun Exposed Lower leg	0.162656	0.0305527	2.19807e-07
GTEx	rs984778	6	32400088	C	T	HLA-DRB5	Skin Sun Exposed Lower leg	-0.589657	0.0814294	5.02561e-12
GTEx	rs28732233	6	32427699	C	T	HLA-DRB6	Skin Sun Exposed Lower leg	1.13704	0.193541	1.28965e-08
GTEx	rs13199443	6	32419312	A	G	HLA-DRB6	Skin Sun Exposed Lower leg	0.945697	0.10478	4.09633e-17
GTEx	rs470926	5	72364673	A	G	FCHO2	Skin Sun Exposed Lower leg	-0.161594	0.0305267	2.5532e-07
GTEx	rs674980	5	72365332	C	T	FCHO2	Skin Sun Exposed Lower leg	-0.161614	0.0305274	2.5463e-07
GTEx	rs1200485	5	72385058	A	G	FCHO2	Skin Sun Exposed Lower leg	-0.162163	0.0305297	2.33457e-07
GTEx	rs564030	5	72402135	G	A	FCHO2	Skin Sun Exposed Lower leg	-0.159058	0.0306902	4.39465e-07
GTEx	rs984778	6	32400088	C	T	HLA-DRB1	Skin Sun Exposed Lower leg	-0.5781	0.0758185	4.59827e-13
GTEx	rs984778	6	32400088	C	T	XXbac-BPG254F23.6	Skin Sun Exposed Lower leg	-0.443874	0.0792578	5.4332e-08
GTEx	rs984778	6	32400088	C	T	HLA-DQB1	Skin Sun Exposed Lower leg	-0.472805	0.0865805	1.10676e-07
GTEx	rs9366793	6	32301289	T	C	HLA-DRB1	Skin Sun Exposed Lower leg	-0.360974	0.077512	5.12282e-06
GTEx	rs13199443	6	32419312	A	G	MICB	Skin Sun Exposed Lower leg	-0.465808	0.0866751	1.71058e-07
GTEx	rs28732233	6	32427699	C	T	MICB	Skin Sun Exposed Lower leg	-0.794189	0.148787	2.0509e-07
GTEx	rs13199443	6	32419312	A	G	HLA-DRB6	Small Intestine Terminal Ileum	1.03911	0.186778	8.074e-07
GTEx	rs214220	1	48622182	G	A	RP5-1024N4.4	Stomach	0.482031	0.0980985	2.58156e-06
GTEx	rs76474389	12	25265248	A	G	CASC1	Stomach	0.856027	0.152061	1.02812e-07
GTEx	rs13199443	6	32419312	A	G	HLA-DRB6	Stomach	0.671153	0.112093	1.86997e-08
GTEx	rs13199443	6	32419312	A	G	HLA-DQB2	Stomach	-0.607485	0.114449	4.51736e-07
GTEx	rs8139280	22	23405957	G	A	RAB36	Testis	-0.324349	0.0657664	2.62423e-06
GTEx	rs9612225	22	23406619	G	A	RAB36	Testis	-0.323474	0.0657423	2.7559e-06
GTEx	rs13054331	22	23407063	G	A	RAB36	Testis	-0.323172	0.0657344	2.80326e-06
GTEx	rs13056137	22	23407261	C	A	RAB36	Testis	-0.32308	0.0657315	2.81735e-06
GTEx	rs9608071	22	23408118	G	T	RAB36	Testis	-0.322678	0.0657172	2.87863e-06
GTEx	rs13055979	22	23474085	G	A	RAB36	Testis	-0.31885	0.0646607	2.63225e-06
GTEx	rs74240044	12	120416457	G	A	CCDC64	Testis	-0.435541	0.0826555	6.05263e-07
GTEx	rs7980999	12	120417498	A	G	CCDC64	Testis	-0.429142	0.0835426	1.08404e-06
GTEx	rs12307473	12	120422357	C	A	CCDC64	Testis	-0.447352	0.0832782	3.83589e-07
GTEx	rs10849731	12	120433424	A	G	CCDC64	Testis	-0.479524	0.0853406	1.25112e-07
GTEx	rs12318774	12	120434029	C	T	CCDC64	Testis	-0.480984	0.0848159	9.85153e-08
GTEx	rs11064987	12	120434845	C	A	CCDC64	Testis	-0.487636	0.0860766	1.01171e-07
GTEx	rs11064988	12	120435070	C	T	CCDC64	Testis	-0.480984	0.0848159	9.85153e-08
GTEx	rs12322236	12	120435367	C	T	CCDC64	Testis	-0.480969	0.0848149	9.85657e-08
GTEx	rs77211221	12	120436658	A	G	CCDC64	Testis	-0.480969	0.0848149	9.85657e-08
GTEx	rs7958402	12	120436699	A	C	CCDC64	Testis	-0.480969	0.0848149	9.85657e-08
GTEx	rs3742043	12	120437955	A	G	CCDC64	Testis	-0.44985	0.0883559	1.32126e-06
GTEx	rs4767869	12	120439064	T	G	CCDC64	Testis	-0.480969	0.0848149	9.85657e-08
GTEx	rs10128766	12	120441443	C	A	CCDC64	Testis	-0.480969	0.0848149	9.85657e-08
GTEx	rs74957026	19	44063517	C	A	XRCC1	Testis	-0.567089	0.0933434	1.47653e-08
GTEx	rs12310269	12	120448822	G	A	CCDC64	Testis	-0.480969	0.0848149	9.85657e-08
GTEx	rs7708257	5	142055537	T	G	FGF1	Testis	-0.798531	0.0929981	3.65554e-14
GTEx	rs7736454	5	142054379	A	G	FGF1	Testis	-0.768736	0.0907016	6.6581e-14
GTEx	rs1445757	5	142054092	A	G	FGF1	Testis	-0.788102	0.0907747	2.18124e-14
GTEx	rs9885434	5	142052163	A	G	FGF1	Testis	-0.811619	0.0887631	1.76568e-15
GTEx	rs28625535	5	142051875	G	T	FGF1	Testis	-0.772997	0.0897105	3.10748e-14
GTEx	rs28573977	5	142051860	C	T	FGF1	Testis	-0.791325	0.0893074	8.26601e-15
GTEx	rs2015008	5	142050499	T	G	FGF1	Testis	-0.804559	0.0893195	3.71173e-15
GTEx	rs10477189	5	142048715	T	C	FGF1	Testis	-0.821693	0.0909391	3.18596e-15
GTEx	rs9324890	5	142048307	A	G	FGF1	Testis	-0.82301	0.0908055	2.73726e-15
GTEx	rs9324889	5	142048269	C	T	FGF1	Testis	-0.822302	0.0908287	2.89274e-15
GTEx	rs79319065	12	120457035	A	G	CCDC64	Testis	-0.481063	0.0848801	1.00051e-07
GTEx	rs9324887	5	142047831	A	G	FGF1	Testis	-0.804395	0.088272	2.09152e-15
GTEx	rs11064996	12	120457783	G	A	CCDC64	Testis	-0.481558	0.0848887	9.76566e-08
GTEx	rs4767871	12	120468697	A	G	CCDC64	Testis	-0.457836	0.0823213	1.62668e-07
GTEx	rs4767872	12	120478008	G	A	CCDC64	Testis	-0.488227	0.0841013	5.28358e-08
GTEx	rs7397339	12	120478396	A	G	CCDC64	Testis	-0.488165	0.0841045	5.30744e-08
GTEx	rs11065003	12	120479682	C	A	CCDC64	Testis	-0.487947	0.0841145	5.38946e-08
GTEx	rs10849736	12	120480014	A	G	CCDC64	Testis	-0.487901	0.0841164	5.40633e-08
GTEx	rs16949901	12	120485710	G	A	CCDC64	Testis	-0.479175	0.0852114	1.22597e-07
GTEx	rs13199443	6	32419312	A	G	HCG23	Testis	-0.653387	0.130171	1.80314e-06
GTEx	rs58272825	12	120490717	C	T	CCDC64	Testis	-0.478398	0.0852345	1.28736e-07
GTEx	rs10400560	12	120491846	G	A	CCDC64	Testis	-0.478215	0.0852384	1.30155e-07
GTEx	rs10400498	12	120494064	A	G	CCDC64	Testis	-0.477818	0.0852451	1.33234e-07
GTEx	rs76353928	12	120497894	T	G	CCDC64	Testis	-0.475827	0.0852547	1.4869e-07
GTEx	rs214220	1	48622182	G	A	RP5-1024N4.4	Testis	0.573757	0.0984551	4.75945e-08
GTEx	rs2286040	12	120502726	A	G	CCDC64	Testis	-0.474334	0.0914097	8.6223e-07
GTEx	rs79765895	12	120504253	G	T	CCDC64	Testis	-0.466704	0.0850926	2.30735e-07
GTEx	rs76474389	12	25265248	A	G	CASC1	Testis	-0.407271	0.057793	1.21297e-10
GTEx	rs75499226	12	120515773	C	A	CCDC64	Testis	-0.425562	0.0869214	3.05702e-06
GTEx	rs28726166	12	120520731	C	T	CCDC64	Testis	-0.419727	0.0869785	4.11408e-06
GTEx	rs984778	6	32400088	C	T	HLA-DRB5	Testis	-0.753091	0.118486	3.81089e-09
GTEx	rs17841967	12	120527599	T	C	CCDC64	Testis	-0.428418	0.0921201	8.51824e-06
GTEx	rs59168361	12	120529666	G	A	CCDC64	Testis	-0.467092	0.0924063	1.54818e-06
GTEx	rs12313413	12	120531288	A	G	CCDC64	Testis	-0.457963	0.0874512	6.9897e-07
GTEx	rs11833221	12	120536089	G	T	CCDC64	Testis	-0.418683	0.0873583	4.7238e-06
GTEx	rs13199443	6	32419312	A	G	HLA-DRB6	Testis	0.693684	0.13637	1.3477e-06
GTEx	rs16949946	12	120537273	T	G	CCDC64	Testis	-0.42581	0.0922481	9.82233e-06
GTEx	rs984778	6	32400088	C	T	HLA-DRB1	Testis	-0.738812	0.109289	5.16685e-10
GTEx	rs984778	6	32400088	C	T	HLA-DQB1	Testis	-0.632126	0.127275	2.2622e-06
GTEx	rs9366793	6	32301289	T	C	HLA-DRB1	Testis	-0.622209	0.104176	2.4053e-08
GTEx	rs9276830	6	32831756	A	G	HLA-DRB5	Thyroid	-0.490742	0.0819245	7.76563e-09
GTEx	rs13199443	6	32419312	A	G	HLA-DQA1	Thyroid	0.501478	0.105843	3.73025e-06
GTEx	rs4959106	6	32583159	T	C	HLA-DQA2	Thyroid	0.391386	0.0692053	4.47551e-08
GTEx	rs11751846	6	32587949	C	T	HLA-DRB5	Thyroid	-0.979328	0.205951	3.45162e-06
GTEx	rs214220	1	48622182	G	A	SLC5A9	Thyroid	0.428268	0.0781382	1.08427e-07
GTEx	rs4959106	6	32583159	T	C	HLA-DRB6	Thyroid	0.416898	0.0762915	1.17687e-07
GTEx	rs71502311	1	48741565	G	A	RP5-1024N4.4	Thyroid	-0.462013	0.100145	6.49827e-06
GTEx	rs11751846	6	32587949	C	T	HLA-DQB1-AS1	Thyroid	0.879413	0.189322	5.64993e-06
GTEx	rs11986346	8	121029058	T	G	RP11-760H22.2	Thyroid	-0.345407	0.0546606	1.29915e-09
GTEx	rs1004040	22	23585132	A	G	FBXW4P1	Thyroid	0.278375	0.0543047	6.15642e-07
GTEx	rs6003584	22	23585969	A	G	FBXW4P1	Thyroid	0.407011	0.0604412	1.24562e-10
GTEx	rs11751846	6	32587949	C	T	HLA-DQA1	Thyroid	0.976082	0.189966	5.81266e-07
GTEx	rs383133	19	44467096	T	G	ZNF155	Thyroid	-0.476697	0.0667429	1.13097e-11
GTEx	rs7255083	19	44337803	T	C	ZNF283	Thyroid	-0.313477	0.0609619	5.70296e-07
GTEx	rs9276830	6	32831756	A	G	PSMB9	Thyroid	0.266545	0.0431256	2.77928e-09
GTEx	rs74957026	19	44063517	C	A	ZNF575	Thyroid	-0.355184	0.0597292	9.79488e-09
GTEx	rs383133	19	44467096	T	G	RP11-15A1.7	Thyroid	-0.43368	0.0697814	2.3061e-09
GTEx	rs11751846	6	32587949	C	T	XXbac-BPG254F23.6	Thyroid	1.21664	0.185925	3.69566e-10
GTEx	rs11751846	6	32587949	C	T	HLA-DQB1	Thyroid	1.05836	0.198439	2.25483e-07
GTEx	rs3130239	6	33101269	G	A	HLA-DPB1	Thyroid	-0.576793	0.0988666	1.77315e-08
GTEx	rs3130239	6	33101269	G	A	COL11A2	Thyroid	0.478032	0.0853257	5.86724e-08
GTEx	rs6003584	22	23585969	A	G	BCR	Thyroid	0.294199	0.0619366	3.53296e-06
GTEx	rs214220	1	48622182	G	A	RP5-1024N4.4	Thyroid	0.578364	0.0679375	1.9933e-15
GTEx	rs984778	6	32400088	C	T	HLA-DRB5	Thyroid	-0.597504	0.0816238	3.86923e-12
GTEx	rs28732233	6	32427699	C	T	HLA-DRB6	Thyroid	0.89286	0.17943	1.25083e-06
GTEx	rs13199443	6	32419312	A	G	HLA-DRB6	Thyroid	0.816932	0.0997626	1.66073e-14
GTEx	rs1639122	12	6711147	C	A	TAPBPL	Thyroid	-0.254519	0.0534099	3.29588e-06
GTEx	rs984778	6	32400088	C	T	HLA-DRB1	Thyroid	-0.545589	0.0734859	2.0497e-12
GTEx	rs71502311	1	48741565	G	A	SPATA6	Thyroid	0.301494	0.061229	1.59369e-06
GTEx	rs984778	6	32400088	C	T	HLA-DQB1	Thyroid	-0.40893	0.0839782	2.05018e-06
GTEx	rs13199443	6	32419312	A	G	HLA-DQB2	Thyroid	-0.622538	0.0878046	1.54483e-11
GTEx	rs28732233	6	32427699	C	T	MICB	Thyroid	-0.846217	0.125102	1.04617e-10
GTEx	rs1004040	22	23585132	A	G	FBXW4P1	Uterus	0.729376	0.12127	2.22329e-07
GTEx	rs4959106	6	32583159	T	C	HLA-DQA2	Whole Blood	0.355353	0.0601535	9.53339e-09
GTEx	rs16901618	5	72125995	A	G	FCHO2	Whole Blood	-0.167972	0.0280656	6.24647e-09
GTEx	rs4041421	5	72127469	C	T	FCHO2	Whole Blood	-0.167466	0.0280669	6.90397e-09
GTEx	rs13157620	5	72129604	C	T	FCHO2	Whole Blood	-0.166552	0.0280707	8.28404e-09
GTEx	rs11751846	6	32587949	C	T	HLA-DQA2	Whole Blood	-0.727175	0.146567	1.18233e-06
GTEx	rs1912004	5	72130646	A	G	FCHO2	Whole Blood	-0.16469	0.0283971	1.70552e-08
GTEx	rs1962833	5	72137235	G	A	FCHO2	Whole Blood	-0.166591	0.0280733	8.24588e-09
GTEx	rs1155043	5	72139788	A	G	FCHO2	Whole Blood	-0.166591	0.0280704	8.21832e-09
GTEx	rs4704041	5	72147741	G	A	FCHO2	Whole Blood	-0.166591	0.0280704	8.21832e-09
GTEx	rs7734148	5	72160974	A	G	FCHO2	Whole Blood	-0.166564	0.0280732	8.28718e-09
GTEx	rs61216603	5	72163793	G	T	FCHO2	Whole Blood	-0.166564	0.0280732	8.28718e-09
GTEx	rs3797358	5	72168857	T	C	FCHO2	Whole Blood	-0.166552	0.0280707	8.28404e-09
GTEx	rs7707509	5	72172779	G	A	FCHO2	Whole Blood	-0.16903	0.0282319	6.17045e-09
GTEx	rs4704044	5	72180647	C	T	FCHO2	Whole Blood	-0.167567	0.0281872	7.781e-09
GTEx	rs4704045	5	72182857	A	G	FCHO2	Whole Blood	-0.164501	0.0283822	1.73886e-08
GTEx	rs6861834	5	72186905	A	G	FCHO2	Whole Blood	-0.162329	0.0283656	2.56759e-08
GTEx	rs4959106	6	32583159	T	C	HLA-DRB6	Whole Blood	0.435804	0.0677096	4.92146e-10
GTEx	rs155512	5	72200345	G	A	FCHO2	Whole Blood	-0.169462	0.0282473	5.77723e-09
GTEx	rs34957	5	72204024	A	G	FCHO2	Whole Blood	-0.168822	0.0282392	6.47958e-09
GTEx	rs34958	5	72204099	A	G	FCHO2	Whole Blood	-0.168848	0.0282407	6.45812e-09
GTEx	rs11751846	6	32587949	C	T	HLA-DQB1-AS1	Whole Blood	0.859507	0.154535	5.96898e-08
GTEx	rs4959106	6	32583159	T	C	HLA-DRB1	Whole Blood	-0.236493	0.0443731	1.95386e-07
GTEx	rs155511	5	72236003	G	A	FCHO2	Whole Blood	-0.174593	0.0278386	1.26335e-09
GTEx	rs268793	5	72236312	T	G	FCHO2	Whole Blood	-0.176925	0.0278119	7.57062e-10
GTEx	rs10849688	12	120096227	G	T	PRKAB1	Whole Blood	-0.427278	0.0478582	4.68215e-17
GTEx	rs11751846	6	32587949	C	T	HLA-DQA1	Whole Blood	0.925351	0.137141	7.91604e-11
GTEx	rs2666747	5	72246282	C	T	FCHO2	Whole Blood	-0.186892	0.0282993	1.85105e-10
GTEx	rs383133	19	44467096	T	G	ZNF155	Whole Blood	-0.516156	0.056054	6.2619e-18
GTEx	rs2432236	5	72248719	G	A	FCHO2	Whole Blood	-0.185744	0.0282729	2.26582e-10
GTEx	rs7713398	5	72252475	A	G	FCHO2	Whole Blood	-0.190954	0.0285528	1.12945e-10
GTEx	rs2545646	5	72255808	T	C	FCHO2	Whole Blood	-0.191779	0.028337	7.01032e-11
GTEx	rs9276830	6	32831756	A	G	PSMB9	Whole Blood	0.336957	0.0269728	4.74238e-29
GTEx	rs258887	5	72277724	C	A	FCHO2	Whole Blood	-0.191779	0.0283424	7.06512e-11
GTEx	rs383133	19	44467096	T	G	RP11-15A1.7	Whole Blood	-0.495688	0.0527835	1.65587e-18
GTEx	rs11751846	6	32587949	C	T	XXbac-BPG254F23.6	Whole Blood	1.13358	0.157706	5.38254e-12
GTEx	rs11751846	6	32587949	C	T	HLA-DQB1	Whole Blood	1.04348	0.155508	9.8862e-11
GTEx	rs3130239	6	33101269	G	A	HLA-DPB1	Whole Blood	-0.301567	0.0513621	1.15886e-08
GTEx	rs6003584	22	23585969	A	G	BCR	Whole Blood	0.245538	0.0418855	1.21835e-08
GTEx	rs30532	5	72335708	C	T	FCHO2	Whole Blood	0.191993	0.0283447	6.77463e-11
GTEx	rs478575	5	72339109	T	C	FCHO2	Whole Blood	0.192389	0.0283621	6.38892e-11
GTEx	rs194493	5	72347527	T	G	FCHO2	Whole Blood	0.190622	0.0282303	7.68696e-11
GTEx	rs984778	6	32400088	C	T	HLA-DRB5	Whole Blood	-0.548105	0.0641911	7.23537e-16
GTEx	rs13199443	6	32419312	A	G	HLA-DRB6	Whole Blood	0.729404	0.0970703	6.83384e-13
GTEx	rs470926	5	72364673	A	G	FCHO2	Whole Blood	-0.189365	0.0281911	9.48111e-11
GTEx	rs674980	5	72365332	C	T	FCHO2	Whole Blood	-0.189388	0.0281916	9.44241e-11
GTEx	rs1200485	5	72385058	A	G	FCHO2	Whole Blood	-0.190253	0.028195	7.90223e-11
GTEx	rs11751846	6	32587949	C	T	HLA-DQB2	Whole Blood	-0.864092	0.14284	4.38332e-09
GTEx	rs564030	5	72402135	G	A	FCHO2	Whole Blood	-0.191953	0.0281056	4.834e-11
GTEx	rs984778	6	32400088	C	T	HLA-DRB1	Whole Blood	-0.37983	0.0426118	5.18242e-17
GTEx	rs11751846	6	32587949	C	T	HLA-DOB	Whole Blood	0.477337	0.100615	3.26154e-06
GTEx	rs984778	6	32400088	C	T	XXbac-BPG254F23.6	Whole Blood	-0.463244	0.0685218	7.32144e-11
GTEx	rs984778	6	32400088	C	T	HLA-DQB1	Whole Blood	-0.427106	0.0674777	9.08571e-10
GTEx	rs9366793	6	32301289	T	C	HLA-DRB1	Whole Blood	-0.277608	0.0456719	3.7344e-09
GTEx	rs28732233	6	32427699	C	T	MICB	Whole Blood	-0.633382	0.101478	1.49751e-09
1KG	rs1639122	12	6711147	NA	NA	CHD4	lymphoblastoid	NA	NA	6.76193e-10
1KG	rs1639122	12	6711147	NA	NA	CHD4	lymphoblastoid	NA	NA	2.39175e-07
1KG	rs10774439	12	6731818	NA	NA	CHD4	lymphoblastoid	NA	NA	2.84082e-06
1KG	rs73038539	19	44458204	NA	NA	ZNF45	lymphoblastoid	NA	NA	7.16497e-07
1KG	rs4871827	8	121061879	NA	NA	DSCC1	lymphoblastoid	NA	NA	5.19746e-11
1KG	rs11995866	8	121058098	NA	NA	DSCC1	lymphoblastoid	NA	NA	8.37348e-11
1KG	rs4871659	8	120858063	NA	NA	DSCC1	lymphoblastoid	NA	NA	1.10358e-08
1KG	rs16893140	8	120779247	NA	NA	DSCC1	lymphoblastoid	NA	NA	1.23547e-08
1KG	rs11986346	8	121029058	NA	NA	DSCC1	lymphoblastoid	NA	NA	6.77629e-08
1KG	rs4871659	8	120858063	NA	NA	DSCC1	lymphoblastoid	NA	NA	4.93806e-07
1KG	rs16893140	8	120779247	NA	NA	DSCC1	lymphoblastoid	NA	NA	5.48933e-07
1KG	rs11995866	8	121058098	NA	NA	DSCC1	lymphoblastoid	NA	NA	7.23386e-07
1KG	rs11995866	8	121058098	NA	NA	DSCC1	lymphoblastoid	NA	NA	1.52972e-06
1KG	rs4871659	8	120858063	NA	NA	DSCC1	lymphoblastoid	NA	NA	1.64721e-06
1KG	rs4871659	8	120858063	NA	NA	DSCC1	lymphoblastoid	NA	NA	2.02807e-06
1KG	rs16893140	8	120779247	NA	NA	DSCC1	lymphoblastoid	NA	NA	2.23453e-06
1KG	rs4871827	8	121061879	NA	NA	DSCC1	lymphoblastoid	NA	NA	3.58267e-06
1KG	rs11986346	8	121029058	NA	NA	DSCC1	lymphoblastoid	NA	NA	5.03513e-06
1KG	rs1639122	12	6711147	NA	NA	TAPBPL	lymphoblastoid	NA	NA	2.82036e-08
1KG	rs1639122	12	6711147	NA	NA	TAPBPL	lymphoblastoid	NA	NA	3.60122e-07
1KG	rs1639122	12	6711147	NA	NA	TAPBPL	lymphoblastoid	NA	NA	8.38226e-07
1KG	rs1639122	12	6711147	NA	NA	TAPBPL	lymphoblastoid	NA	NA	4.82929e-06
1KG	rs1639122	12	6711147	NA	NA	TAPBPL	lymphoblastoid	NA	NA	7.23034e-06
1KG	rs1639122	12	6711147	NA	NA	TAPBPL	lymphoblastoid	NA	NA	9.87147e-06
1KG	rs7255083	19	44337803	NA	NA	ZNF283	lymphoblastoid	NA	NA	8.30656e-15
1KG	rs7255083	19	44337803	NA	NA	ZNF283	lymphoblastoid	NA	NA	4.39585e-07
1KG	rs383133	19	44467096	NA	NA	ZNF155	lymphoblastoid	NA	NA	1.50705e-23
1KG	rs383133	19	44467096	NA	NA	ZNF155	lymphoblastoid	NA	NA	2.90171e-13
1KG	rs383133	19	44467096	NA	NA	ZNF155	lymphoblastoid	NA	NA	3.26688e-13
1KG	rs383133	19	44467096	NA	NA	ZNF155	lymphoblastoid	NA	NA	1.36612e-06
1KG	rs4102203	12	120976371	NA	NA	GATC	lymphoblastoid	NA	NA	1.38806e-08
1KG	rs77288448	12	120935530	NA	NA	GATC	lymphoblastoid	NA	NA	2.00364e-07
1KG	rs77288448	12	120935530	NA	NA	GATC	lymphoblastoid	NA	NA	5.46977e-06

## Sheet: S5
Supplemental table 5, cis-pQTL results.
rs	chromosome	position	Allele1	Allele2	protein	Effect	StdErr	log10(P)
rs56848735	12	6663388	t	c	TAPBPL	-0.1791	0.0347	-6.63
rs28866502	12	6681209	t	c	TAPBPL	-0.2029	0.0339	-8.67
rs9888313	12	6683011	a	g	TAPBPL	0.2	0.0336	-8.6
rs1057510	12	6683287	a	g	TAPBPL	-0.1969	0.0338	-8.23
rs11064268	12	6695278	t	c	TAPBPL	0.2071	0.0337	-9.09
rs7965883	12	6695787	a	g	TAPBPL	0.1953	0.034	-8.05
rs7974020	12	6697842	a	g	TAPBPL	0.1949	0.0333	-8.33
rs10774438	12	6699865	t	c	TAPBPL	-0.2059	0.0338	-8.94
rs11609726	12	7118409	a	g	C1RL	0.1359	0.0248	-7.36
rs7305251	12	6706481	a	g	TAPBPL	-0.2124	0.0338	-9.47
rs7308584	12	6706744	a	g	TAPBPL	-0.2326	0.0333	-11.53
rs11539543	12	6707526	a	g	TAPBPL	-0.2069	0.0343	-8.78
rs1639122	12	6711147	a	c	TAPBPL	-0.3432	0.0249	-42.48
rs1734114	12	6713450	a	g	TAPBPL	0.1849	0.034	-7.25
rs1639123	12	6714668	t	c	TAPBPL	0.2261	0.0335	-10.86
rs1734116	12	6715593	a	g	TAPBPL	0.1841	0.0338	-7.29
rs73264846	12	6717258	a	g	TAPBPL	0.2455	0.034	-12.27
rs10849492	12	6720795	a	g	TAPBPL	0.2169	0.0334	-10.07
rs1734117	12	6721707	t	c	TAPBPL	0.2188	0.0334	-10.25
rs4764474	12	6725665	t	c	TAPBPL	0.2303	0.0328	-11.65
rs11612	12	6728165	a	g	TAPBPL	-0.2407	0.034	-11.83
rs10774439	12	6731818	a	g	TAPBPL	0.2183	0.0333	-10.23
rs7134035	12	6733889	t	c	TAPBPL	0.1908	0.0324	-8.4
rs74957026	19	44063517	a	c	CD177	-0.1066	0.0259	-4.42
